# Supplementary material for: Interplay between DNA damage repair and apoptosis shapes cancer evolution through aneuploidy and microsatellite instability
Source: Nat Commun. 2020 Mar 6;11:1234. doi: 10.1038/s41467-020-15094-2 (PMC7060240; doi:10.1038/s41467-020-15094-2)
Supplement: Supplementary file 4 — Supplementary Data 1 [file 41467_2020_15094_MOESM4_ESM.xlsx]

## Sheet: Sheet1
Supplementary Data file 1 - aneuploidy and clinical data for 8686 TCGA tumor samples considered
Sample	TCGA tumor ID	Aneuploidy	OS	Death	DFI	DFI status	DSS	DSS status
TCGA-02-0003-01	GBM	4	144	Dead	40	1	144	1
TCGA-02-0033-01	GBM	7	86	Dead	32	1	86	1
TCGA-02-0047-01	GBM	1	448	Dead	57	1	448	1
TCGA-02-0055-01	GBM	22	76	Dead	6	1	76	1
TCGA-02-2470-01	GBM	5	393	Dead	183	1	393	1
TCGA-02-2483-01	GBM	4	466	Alive	466	0	466	0
TCGA-02-2485-01	GBM	8	470	Alive	186	1	470	0
TCGA-02-2486-01	GBM	8	618	Dead	618	1	618	1
TCGA-04-1353-01	OV	2	16	Alive	16	0	16	0
TCGA-04-1516-01	OV	10	1265	Alive	1265	0	1265	0
TCGA-04-1644-01	OV	9	1487	Dead	634	1	1487	1
TCGA-05-4244-01	LUAD	17	0	Alive	0	0	0	0
TCGA-05-4249-01	LUAD	24	1523	Alive	1523	0	1523	0
TCGA-05-4250-01	LUAD	17	121	Dead	121	0	121	NaN
TCGA-05-4382-01	LUAD	22	607	Alive	334	1	607	0
TCGA-05-4384-01	LUAD	1	426	Alive	183	1	426	0
TCGA-05-4389-01	LUAD	20	1369	Alive	1369	0	1369	0
TCGA-05-4390-01	LUAD	21	1126	Alive	395	1	1126	0
TCGA-05-4395-01	LUAD	25	0	Dead	0	0	0	0
TCGA-05-4396-01	LUAD	11	303	Dead	303	0	303	NaN
TCGA-05-4397-01	LUAD	7	731	Dead	731	0	731	NaN
TCGA-05-4398-01	LUAD	23	1431	Alive	1431	0	1431	0
TCGA-05-4402-01	LUAD	31	244	Dead	244	0	244	0
TCGA-05-4403-01	LUAD	1	578	Alive	578	0	578	0
TCGA-05-4405-01	LUAD	24	610	Alive	610	0	610	0
TCGA-05-4410-01	LUAD	18	0	Alive	0	0	0	0
TCGA-05-4415-01	LUAD	20	91	Dead	60	1	91	1
TCGA-05-4417-01	LUAD	19	455	Alive	455	0	455	0
TCGA-05-4418-01	LUAD	6	274	Dead	274	0	274	NaN
TCGA-05-4420-01	LUAD	22	912	Alive	912	0	912	0
TCGA-05-4422-01	LUAD	7	365	Alive	365	0	365	0
TCGA-05-4424-01	LUAD	19	913	Alive	153	1	913	0
TCGA-05-4425-01	LUAD	10	669	Alive	669	0	669	0
TCGA-05-4426-01	LUAD	4	791	Alive	457	1	791	0
TCGA-05-4427-01	LUAD	20	791	Alive	791	0	791	0
TCGA-05-4430-01	LUAD	20	761	Alive	761	0	761	0
TCGA-05-4432-01	LUAD	21	761	Alive	761	0	761	0
TCGA-05-4433-01	LUAD	6	730	Alive	730	0	730	0
TCGA-05-4434-01	LUAD	2	457	Dead	457	0	457	NaN
TCGA-05-5423-01	LUAD	15	151	Alive	151	0	151	0
TCGA-05-5425-01	LUAD	2	882	Alive	486	1	882	0
TCGA-05-5428-01	LUAD	20	670	Alive	670	0	670	0
TCGA-05-5429-01	LUAD	8	275	Dead	275	0	275	0
TCGA-05-5715-01	LUAD	10	62	Alive	62	0	62	0
TCGA-06-0119-01	GBM	8	82	Dead	82	1	82	1
TCGA-06-0122-01	GBM	9	187	Dead	187	0	187	NaN
TCGA-06-0124-01	GBM	6	620	Dead	620	1	620	1
TCGA-06-0125-01	GBM	7	1448	Dead	797	1	1448	1
TCGA-06-0126-01	GBM	8	211	Dead	211	0	211	NaN
TCGA-06-0128-01	GBM	2	691	Dead	190	1	691	1
TCGA-06-0129-01	GBM	7	1024	Dead	148	1	1024	1
TCGA-06-0130-01	GBM	30	394	Dead	244	1	394	1
TCGA-06-0132-01	GBM	6	771	Dead	482	1	771	1
TCGA-06-0137-01	GBM	7	812	Dead	487	1	812	1
TCGA-06-0140-01	GBM	7	6	Dead	6	1	6	1
TCGA-06-0141-01	GBM	1	313	Dead	145	1	313	1
TCGA-06-0145-01	GBM	6	71	Dead	71	1	71	1
TCGA-06-0151-01	GBM	20	1417	Dead	1417	1	1417	1
TCGA-06-0152-01	GBM	19	375	Dead	299	1	375	1
TCGA-06-0154-01	GBM	7	424	Dead	208	1	424	1
TCGA-06-0155-01	GBM	6	318	Dead	256	1	318	1
TCGA-06-0157-01	GBM	5	97	Dead	97	1	97	1
TCGA-06-0158-01	GBM	8	329	Dead	90	1	329	1
TCGA-06-0166-01	GBM	10	178	Dead	66	1	178	1
TCGA-06-0168-01	GBM	10	598	Dead	461	1	598	1
TCGA-06-0169-01	GBM	6	100	Dead	92	1	100	1
TCGA-06-0171-01	GBM	9	399	Dead	117	1	399	1
TCGA-06-0173-01	GBM	8	136	Dead	136	1	136	1
TCGA-06-0174-01	GBM	6	98	Dead	47	1	98	1
TCGA-06-0184-01	GBM	13	2126	Dead	1276	1	2126	1
TCGA-06-0185-01	GBM	11	2246	Alive	711	1	2246	0
TCGA-06-0187-01	GBM	6	828	Dead	531	1	828	1
TCGA-06-0188-01	GBM	7	1356	Dead	310	1	1356	1
TCGA-06-0190-01	GBM	7	317	Dead	88	1	317	1
TCGA-06-0192-01	GBM	8	1185	Dead	648	1	1185	1
TCGA-06-0195-01	GBM	21	225	Dead	147	1	225	1
TCGA-06-0210-01	GBM	6	225	Dead	67	1	225	1
TCGA-06-0211-01	GBM	9	360	Dead	53	1	360	1
TCGA-06-0213-01	GBM	3	16	Dead	16	1	16	1
TCGA-06-0214-01	GBM	8	457	Dead	48	1	457	1
TCGA-06-0216-01	GBM	8	735	Dead	175	1	735	1
TCGA-06-0219-01	GBM	5	22	Dead	22	1	22	1
TCGA-06-0221-01	GBM	1	603	Dead	260	1	603	1
TCGA-06-0237-01	GBM	9	415	Dead	415	1	415	1
TCGA-06-0238-01	GBM	4	405	Dead	311	1	405	1
TCGA-06-0241-01	GBM	6	1481	Dead	196	1	1481	1
TCGA-06-0644-01	GBM	9	384	Dead	85	1	384	1
TCGA-06-0645-01	GBM	10	175	Dead	175	1	175	1
TCGA-06-0646-01	GBM	6	175	Dead	90	1	175	1
TCGA-06-0648-01	GBM	6	298	Dead	202	1	298	1
TCGA-06-0649-01	GBM	7	64	Dead	64	1	64	1
TCGA-06-0650-01	GBM	6	717	Dead	351	1	717	1
TCGA-06-0686-01	GBM	4	432	Dead	160	1	432	1
TCGA-06-0743-01	GBM	8	803	Dead	176	1	803	1
TCGA-06-0744-01	GBM	7	1426	Dead	1277	1	1426	1
TCGA-06-0745-01	GBM	7	239	Dead	92	1	239	1
TCGA-06-0747-01	GBM	7	82	Dead	82	1	82	1
TCGA-06-0749-01	GBM	6	82	Dead	82	1	82	1
TCGA-06-0750-01	GBM	7	28	Dead	28	1	28	1
TCGA-06-0875-01	GBM	11	1322	Alive	279	1	1322	0
TCGA-06-0876-01	GBM	6	1405	Alive	424	1	1405	0
TCGA-06-0877-01	GBM	12	204	Alive	204	0	204	0
TCGA-06-0878-01	GBM	8	218	Alive	66	1	218	0
TCGA-06-0879-01	GBM	9	1229	Dead	699	1	1229	1
TCGA-06-0882-01	GBM	8	632	Dead	213	1	632	1
TCGA-06-0939-01	GBM	5	814	Dead	329	1	814	1
TCGA-06-1804-01	GBM	6	414	Dead	414	1	414	1
TCGA-06-1806-01	GBM	8	466	Dead	256	1	466	1
TCGA-06-2557-01	GBM	9	33	Dead	33	1	33	1
TCGA-06-2558-01	GBM	7	380	Dead	380	0	380	NaN
TCGA-06-2559-01	GBM	4	150	Dead	150	1	150	1
TCGA-06-2561-01	GBM	13	537	Dead	78	1	537	1
TCGA-06-2562-01	GBM	8	382	Dead	151	1	382	1
TCGA-06-2563-01	GBM	8	932	Alive	554	1	932	0
TCGA-06-2564-01	GBM	4	181	Alive	181	0	181	0
TCGA-06-2565-01	GBM	8	506	Dead	178	1	506	1
TCGA-06-2567-01	GBM	5	133	Dead	133	1	133	1
TCGA-06-2569-01	GBM	13	13	Alive	13	0	13	0
TCGA-06-2570-01	GBM	1	958	Alive	958	0	958	0
TCGA-06-5408-01	GBM	6	357	Dead	158	1	357	1
TCGA-06-5411-01	GBM	6	254	Dead	214	1	254	1
TCGA-06-5412-01	GBM	7	138	Dead	88	1	138	1
TCGA-06-5413-01	GBM	6	268	Alive	195	1	268	0
TCGA-06-5414-01	GBM	8	273	Alive	167	1	273	0
TCGA-06-5415-01	GBM	9	260	Alive	260	0	260	0
TCGA-06-5416-01	GBM	8	204	Alive	204	0	204	0
TCGA-06-5418-01	GBM	7	83	Dead	83	1	83	1
TCGA-06-5856-01	GBM	12	114	Dead	114	1	114	1
TCGA-06-5858-01	GBM	3	187	Alive	97	1	187	0
TCGA-06-5859-01	GBM	10	139	Alive	139	0	139	0
TCGA-06-6388-01	GBM	8	159	Dead	85	1	159	1
TCGA-06-6389-01	GBM	12	237	Alive	237	0	237	0
TCGA-06-6390-01	GBM	13	164	Dead	164	1	164	1
TCGA-06-6693-01	GBM	8	3667	Dead	3667	1	3667	1
TCGA-06-6694-01	GBM	16	224	Dead	224	1	224	1
TCGA-06-6695-01	GBM	9	253	Alive	133	1	253	0
TCGA-06-6697-01	GBM	9	391	Alive	306	1	391	0
TCGA-06-6698-01	GBM	6	145	Alive	145	0	145	0
TCGA-06-6699-01	GBM	7	47	Alive	47	0	47	0
TCGA-06-6700-01	GBM	4	145	Alive	145	0	145	0
TCGA-06-6701-01	GBM	0	151	Alive	151	0	151	0
TCGA-06-A5U0-01	GBM	6	815	Alive	100	1	815	0
TCGA-06-A5U1-01	GBM	9	57	Dead	57	1	57	1
TCGA-06-A6S0-01	GBM	4	95	Dead	95	1	95	1
TCGA-06-A6S1-01	GBM	9	78	Dead	46	1	78	1
TCGA-06-A7TK-01	GBM	8	444	Dead	342	1	444	1
TCGA-06-A7TL-01	GBM	4	539	Alive	188	1	539	0
TCGA-08-0386-01	GBM	7	548	Dead	427	1	548	1
TCGA-09-2044-01	OV	9	186	Alive	186	0	186	0
TCGA-10-0934-01	OV	0	204	Dead	111	1	204	1
TCGA-12-0615-01	GBM	7	467	Dead	160	1	467	1
TCGA-12-0616-01	GBM	4	448	Dead	398	1	448	1
TCGA-12-0618-01	GBM	7	395	Dead	395	0	395	NaN
TCGA-12-0619-01	GBM	9	1062	Dead	203	1	1062	1
TCGA-12-0688-01	GBM	8	811	Dead	228	1	811	1
TCGA-12-0692-01	GBM	6	111	Dead	35	1	111	1
TCGA-12-0821-01	GBM	8	323	Dead	259	1	323	1
TCGA-12-3649-01	GBM	6	463	Dead	351	1	463	1
TCGA-12-3650-01	GBM	6	333	Dead	239	1	333	1
TCGA-12-3652-01	GBM	8	1062	Dead	203	1	1062	1
TCGA-12-3653-01	GBM	22	442	Dead	224	1	442	1
TCGA-12-5295-01	GBM	8	454	Dead	399	1	454	1
TCGA-12-5299-01	GBM	6	98	Dead	98	1	98	1
TCGA-12-5301-01	GBM	4	62	Dead	62	1	62	1
TCGA-13-0751-01	OV	22	1678	Dead	653	1	1678	1
TCGA-13-0757-01	OV	26	340	Dead	293	1	340	1
TCGA-13-1477-01	OV	4	1662	Dead	235	1	1662	1
TCGA-13-1500-01	OV	10	425	Dead	253	1	425	1
TCGA-13-1505-01	OV	8	1998	Alive	1561	1	1998	0
TCGA-13-2057-01	OV	28	2434	Alive	897	1	2434	0
TCGA-13-2059-01	OV	13	2387	Alive	1005	1	2387	0
TCGA-13-2061-01	OV	10	2339	Alive	2339	0	2339	0
TCGA-13-2065-01	OV	19	1993	Alive	946	1	1993	0
TCGA-13-2071-01	OV	6	773	Dead	322	1	773	1
TCGA-13-A5FT-01	OV	8	2143	Alive	2143	0	2143	0
TCGA-13-A5FU-01	OV	17	256	Dead	256	1	256	1
TCGA-14-0736-01	GBM	36	460	Dead	128	1	460	1
TCGA-14-0740-01	GBM	17	364	Dead	364	1	364	1
TCGA-14-0781-01	GBM	4	29	Dead	29	1	29	1
TCGA-14-0786-01	GBM	7	701	Dead	127	1	701	1
TCGA-14-0787-01	GBM	8	68	Dead	68	0	68	NaN
TCGA-14-0789-01	GBM	6	342	Dead	105	1	342	NaN
TCGA-14-0790-01	GBM	6	419	Dead	419	1	419	1
TCGA-14-0813-01	GBM	8	41	Dead	41	0	41	NaN
TCGA-14-0817-01	GBM	7	164	Dead	164	0	164	NaN
TCGA-14-0862-01	GBM	9	88	Dead	88	1	88	1
TCGA-14-0871-01	GBM	24	880	Dead	880	0	880	NaN
TCGA-14-1034-01	GBM	12	485	Dead	282	1	485	1
TCGA-14-1043-01	GBM	6	24	Dead	24	1	24	1
TCGA-14-1395-01	GBM	8	42	Dead	42	1	42	1
TCGA-14-1450-01	GBM	9	1788	Alive	826	1	1788	0
TCGA-14-1456-01	GBM	1	1246	Alive	98	1	1246	0
TCGA-14-1823-01	GBM	25	543	Dead	140	1	543	1
TCGA-14-1825-01	GBM	7	232	Dead	82	1	232	1
TCGA-14-1829-01	GBM	8	218	Alive	218	0	218	0
TCGA-14-2554-01	GBM	10	532	Dead	532	1	532	1
TCGA-14-4157-01	GBM	4	104	Alive	96	1	104	0
TCGA-15-0742-01	GBM	9	419	Dead	232	1	419	NaN
TCGA-16-0846-01	GBM	18	119	Dead	119	1	119	1
TCGA-16-0848-01	GBM	6	535	Dead	129	1	535	1
TCGA-16-0861-01	GBM	4	131		94	1	131	NaN
TCGA-16-1045-01	GBM	13	883	Dead	654	1	883	1
TCGA-18-3406-01	LUSC	8	371	Dead	357	1	371	1
TCGA-18-3407-01	LUSC	25	136	Dead	136	0	136	0
TCGA-18-3408-01	LUSC	5	2304	Dead	1793	1	2304	1
TCGA-18-3410-01	LUSC	20	146	Dead	146	0	146	0
TCGA-18-3411-01	LUSC	19	3576	Alive	3576	0	3576	0
TCGA-18-3412-01	LUSC	17	345	Dead	273	1	345	1
TCGA-18-3414-01	LUSC	11	716	Dead	716	0	716	0
TCGA-18-3415-01	LUSC	17	2803	Dead	2803	0	2803	0
TCGA-18-3416-01	LUSC	19	973	Dead	940	1	973	1
TCGA-18-3417-01	LUSC	29	1097	Dead	1097	0	1097	0
TCGA-18-3421-01	LUSC	13	2645	Alive	2645	0	2645	0
TCGA-18-4083-01	LUSC	14	188	Dead	188	0	188	0
TCGA-18-4721-01	LUSC	9	4694	Alive	4694	0	4694	0
TCGA-18-5592-01	LUSC	12	1519	Alive	1519	0	1519	0
TCGA-19-1390-01	GBM	19	772	Dead	772	0	772	NaN
TCGA-19-1787-01	GBM	7	385	Dead	308	1	385	1
TCGA-19-2619-01	GBM	3	294	Alive	146	1	294	0
TCGA-19-2620-01	GBM	6	148	Dead	148	0	148	0
TCGA-19-2623-01	GBM	10	229	Alive	229	0	229	0
TCGA-19-2624-01	GBM	4	5	Dead	5	0	5	0
TCGA-19-2625-01	GBM	5	124	Dead	124	0	124	0
TCGA-19-2629-01	GBM	27	737	Dead	145	1	737	1
TCGA-19-2631-01	GBM	7	213	Dead	213	0	213	0
TCGA-19-4065-01	GBM	22	214	Alive	70	1	214	0
TCGA-19-5947-01	GBM	10	202	Dead	43	1	202	1
TCGA-19-5950-01	GBM	8	523	Dead	294	1	523	1
TCGA-19-5951-01	GBM	5	244	Dead	244	1	244	1
TCGA-19-5952-01	GBM	6	575	Dead	575	0	575	NaN
TCGA-19-5953-01	GBM	6	144	Dead	119	1	144	1
TCGA-19-5954-01	GBM	6	368	Dead	368	1	368	1
TCGA-19-5955-01	GBM	8	54	Dead	54	0	54	NaN
TCGA-19-5956-01	GBM	7	684	Dead	647	1	684	1
TCGA-19-5958-01	GBM	7	428	Dead	356	1	428	1
TCGA-19-5959-01	GBM	6	511	Dead	119	1	511	1
TCGA-19-5960-01	GBM	10	455	Dead	382	1	455	1
TCGA-19-A60I-01	GBM	8	541	Alive	541	0	541	0
TCGA-19-A6J4-01	GBM	25	121	Dead	121	1	121	1
TCGA-19-A6J5-01	GBM	3	868	Alive	784	1	868	0
TCGA-20-0991-01	OV	21	797	Alive	797	0	797	0
TCGA-21-1071-01	LUSC	25	1426	Dead	993	1	1426	1
TCGA-21-1076-01	LUSC	32	1852	Alive	1575	1	1852	0
TCGA-21-1081-01	LUSC	31	284	Dead	284	1	284	1
TCGA-21-1082-01	LUSC	10	3644	Alive	3644	0	3644	0
TCGA-21-5782-01	LUSC	9	962	Dead	962	0	962	NaN
TCGA-21-5783-01	LUSC	17	2680	Dead	2680	0	2680	NaN
TCGA-21-5784-01	LUSC	12	1268	Alive	1268	0	1268	0
TCGA-21-5786-01	LUSC	24	1032	Alive	817	1	1032	0
TCGA-21-5787-01	LUSC	23	329	Dead	103	1	329	1
TCGA-22-0940-01	LUSC	11	669	Dead	669	1	669	1
TCGA-22-0944-01	LUSC	10	223	Dead	223	0	223	0
TCGA-22-1000-01	LUSC	11	454	Dead	263	1	454	1
TCGA-22-1002-01	LUSC	9	131	Dead	131	0	131	0
TCGA-22-1005-01	LUSC	4	1953	Dead	1953	0	1953	0
TCGA-22-1011-01	LUSC	18	53	Dead	53	0	53	0
TCGA-22-1012-01	LUSC	22	429	Dead	429	0	429	0
TCGA-22-1016-01	LUSC	22	822	Dead	822	0	822	0
TCGA-22-4591-01	LUSC	19	623	Dead	443	1	623	1
TCGA-22-4593-01	LUSC	17	1067	Dead	1067	0	1067	0
TCGA-22-4594-01	LUSC	23	1470	Dead	1470	0	1470	NaN
TCGA-22-4595-01	LUSC	11	734	Dead	250	1	734	1
TCGA-22-4596-01	LUSC	6	17	Dead	17	0	17	0
TCGA-22-4599-01	LUSC	28	1161	Dead	1161	0	1161	NaN
TCGA-22-4601-01	LUSC	8	1057	Dead	525	1	1057	1
TCGA-22-4604-01	LUSC	21	399	Dead	306	1	399	1
TCGA-22-4605-01	LUSC	22	974	Dead	974	0	974	0
TCGA-22-4607-01	LUSC	12	587	Dead	587	0	587	0
TCGA-22-4609-01	LUSC	14	291	Dead	291	0	291	0
TCGA-22-4613-01	LUSC	12	358	Dead	358	0	358	NaN
TCGA-22-5471-01	LUSC	19	1845	Alive	229	1	1845	0
TCGA-22-5472-01	LUSC	9	1975	Dead	746	1	1975	0
TCGA-22-5473-01	LUSC	19	1933	Dead	1655	1	1933	0
TCGA-22-5474-01	LUSC	9	445	Dead	445	0	445	0
TCGA-22-5477-01	LUSC	16	1346	Dead	511	1	1346	NaN
TCGA-22-5478-01	LUSC	24	24	Dead	24	0	24	0
TCGA-22-5479-01	LUSC	32	2625	Dead	2625	0	2625	NaN
TCGA-22-5480-01	LUSC	9	2170	Dead	1779	1	2170	1
TCGA-22-5481-01	LUSC	15	2409	Dead	346	1	2409	NaN
TCGA-22-5482-01	LUSC	14	357	Dead	357	0	357	0
TCGA-22-5483-01	LUSC	26	573	Dead	568	1	573	1
TCGA-22-5485-01	LUSC	13	916	Dead	840	1	916	1
TCGA-22-5489-01	LUSC	11	1912	Dead	428	1	1912	1
TCGA-22-5491-01	LUSC	16	1713	Dead	1713	0	1713	NaN
TCGA-22-5492-01	LUSC	9	506	Dead	506	0	506	NaN
TCGA-22-A5C4-01	LUSC	17	671	Alive	671	0	671	0
TCGA-23-1110-01	OV	13	1658	Alive	326	1	1658	0
TCGA-23-2641-01	OV	8	84	Alive	84	0	84	0
TCGA-23-2643-01	OV	27	143	Alive	143	0	143	0
TCGA-24-1431-01	OV	21	567	Dead	199	1	567	1
TCGA-25-1319-01	OV	18	1977	Dead	730	1	1977	NaN
TCGA-25-2397-01	OV	4	365	Dead	365	0	365	NaN
TCGA-25-2398-01	OV	19	1369	Dead	577	1	1369	1
TCGA-26-1439-01	GBM	26	422	Dead	284	1	422	1
TCGA-26-1442-01	GBM	1	953	Alive	953	0	953	0
TCGA-26-5132-01	GBM	6	286	Alive	286	0	286	0
TCGA-26-5133-01	GBM	9	452	Alive	370	1	452	0
TCGA-26-5134-01	GBM	3	167	Alive	167	0	167	0
TCGA-26-5135-01	GBM	4	270	Dead	270	0	270	NaN
TCGA-26-5136-01	GBM	11	577	Dead	577	1	577	1
TCGA-26-5139-01	GBM	5	48	Alive	48	0	48	0
TCGA-26-6173-01	GBM	9	241	Alive	241	0	241	0
TCGA-26-6174-01	GBM	3	71	Alive	71	0	71	0
TCGA-26-A7UX-01	GBM	4	588	Alive	407	1	588	0
TCGA-27-1830-01	GBM	9	154	Dead	124	1	154	1
TCGA-27-1831-01	GBM	3	505	Dead	144	1	505	1
TCGA-27-1832-01	GBM	7	300	Dead	176	1	300	1
TCGA-27-1833-01	GBM	9	737	Dead	469	1	737	1
TCGA-27-1834-01	GBM	7	1233	Dead	335	1	1233	1
TCGA-27-1835-01	GBM	9	648	Dead	157	1	648	1
TCGA-27-1836-01	GBM	2	914	Dead	172	1	914	1
TCGA-27-1837-01	GBM	4	427	Dead	136	1	427	1
TCGA-27-1838-01	GBM	7	350	Dead	119	1	350	1
TCGA-27-2518-01	GBM	6	753	Dead	539	1	753	1
TCGA-27-2519-01	GBM	10	550	Dead	256	1	550	1
TCGA-27-2521-01	GBM	5	510	Dead	510	1	510	1
TCGA-27-2523-01	GBM	3	489	Dead	402	1	489	1
TCGA-27-2524-01	GBM	10	231	Dead	231	1	231	1
TCGA-27-2526-01	GBM	8	87	Dead	87	1	87	1
TCGA-27-2527-01	GBM	6	438	Dead	438	1	438	1
TCGA-27-2528-01	GBM	5	480	Dead	72	1	480	1
TCGA-28-1747-01	GBM	3	77	Dead	77	0	77	NaN
TCGA-28-1753-01	GBM	5	37	Alive	37	0	37	0
TCGA-28-2502-01	GBM	6	20	Alive	20	0	20	0
TCGA-28-2509-01	GBM	30	145	Alive	145	0	145	0
TCGA-28-2513-01	GBM	8	222	Alive	75	1	222	0
TCGA-28-2514-01	GBM	5	160	Alive	160	0	160	0
TCGA-28-5204-01	GBM	9	454	Dead	454	1	454	1
TCGA-28-5207-01	GBM	6	343	Dead	343	1	343	1
TCGA-28-5208-01	GBM	6	544	Dead	148	1	544	1
TCGA-28-5209-01	GBM	8	442	Alive	442	0	442	0
TCGA-28-5211-01	GBM	4	358	Alive	225	1	358	0
TCGA-28-5213-01	GBM	10	951	Alive	951	0	951	0
TCGA-28-5214-01	GBM	7	713	Dead	247	1	713	1
TCGA-28-5215-01	GBM	6	335	Dead	164	1	335	1
TCGA-28-5216-01	GBM	7	415	Alive	415	0	415	0
TCGA-28-5218-01	GBM	26	157	Dead	157	0	157	NaN
TCGA-28-5219-01	GBM	10	690	Alive	258	1	690	0
TCGA-28-5220-01	GBM	8	388	Dead	262	1	388	1
TCGA-28-6450-01	GBM	7	165	Dead	165	1	165	1
TCGA-29-2429-01	OV	6	421	Dead	421	1	421	1
TCGA-29-2431-01	OV	16	1285	Alive	960	1	1285	0
TCGA-29-2432-01	OV	22	653	Dead	174	1	653	1
TCGA-29-2434-01	OV	7	349	Alive	349	0	349	0
TCGA-29-2436-01	OV	1	297	Alive	297	0	297	0
TCGA-29-A5NZ-01	OV	24	1088	Dead	358	1	1088	1
TCGA-2A-A8VL-01	PRAD	0	621	Alive	621	0	621	0
TCGA-2A-A8VO-01	PRAD	0	1701	Alive	1701	0	1701	0
TCGA-2A-A8VT-01	PRAD	14	1373	Alive	1373	0	1373	0
TCGA-2A-A8VV-01	PRAD	0	671	Alive	671	0	671	0
TCGA-2A-A8VX-01	PRAD	2	1378	Alive	1378	0	1378	0
TCGA-2A-A8W1-01	PRAD	2	112	Alive	112	0	112	0
TCGA-2A-A8W3-01	PRAD	1	863	Alive	198	1	863	0
TCGA-2A-AAYF-01	PRAD	0	1364	Alive	1364	0	1364	0
TCGA-2A-AAYO-01	PRAD	1	1272	Alive	1272	0	1272	0
TCGA-2A-AAYU-01	PRAD	1	615	Alive	615	0	615	0
TCGA-2E-A9G8-01	UCEC	9	1249	Alive	335	1	1249	0
TCGA-2F-A9KO-01	BLCA	19	734	Dead	651	1	734	1
TCGA-2F-A9KP-01	BLCA	10	364	Dead	343	1	364	1
TCGA-2F-A9KQ-01	BLCA	6	2886	Alive	2886	0	2886	0
TCGA-2F-A9KR-01	BLCA	11	3183	Dead	3086	1	3183	1
TCGA-2F-A9KT-01	BLCA	11	3314	Alive	3314	0	3314	0
TCGA-2F-A9KW-01	BLCA	9	254	Dead	85	1	254	1
TCGA-2G-AAEW-01	TGCT	18	618	Dead	143	1	618	1
TCGA-2G-AAEX-01	TGCT	17	1259	Alive	1259	0	1259	0
TCGA-2G-AAF1-01	TGCT	20	1403	Alive	1403	0	1403	0
TCGA-2G-AAF4-01	TGCT	22	2315	Alive	2315	0	2315	0
TCGA-2G-AAF6-01	TGCT	22	3491	Alive	810	1	3491	0
TCGA-2G-AAF8-01	TGCT	18	3911	Alive	3149	1	3911	0
TCGA-2G-AAFG-01	TGCT	17	6183	Alive	2495	1	6183	0
TCGA-2G-AAFH-01	TGCT	20	1375	Alive	1375	0	1375	0
TCGA-2G-AAFI-01	TGCT	27	675	Alive	675	0	675	0
TCGA-2G-AAFJ-01	TGCT	18	792	Alive	313	1	792	0
TCGA-2G-AAFL-01	TGCT	27	750	Alive	38	1	750	0
TCGA-2G-AAFM-01	TGCT	10	503	Alive	503	0	503	0
TCGA-2G-AAFN-01	TGCT	19	773	Alive	773	0	773	0
TCGA-2G-AAFO-01	TGCT	19	685	Alive	685	0	685	0
TCGA-2G-AAFV-01	TGCT	26	1389	Alive	1389	0	1389	0
TCGA-2G-AAFY-01	TGCT	22	1099	Alive	1099	0	1099	0
TCGA-2G-AAFZ-01	TGCT	13	1353	Alive	1353	0	1353	0
TCGA-2G-AAG0-01	TGCT	18	1529	Alive	90	1	1529	0
TCGA-2G-AAG3-01	TGCT	10	1593	Alive	181	1	1593	0
TCGA-2G-AAG5-01	TGCT	8	2299	Alive	451	1	2299	0
TCGA-2G-AAG6-01	TGCT	19	2231	Alive	2231	0	2231	0
TCGA-2G-AAG7-01	TGCT	19	2475	Alive	2475	0	2475	0
TCGA-2G-AAG8-01	TGCT	28	2289	Alive	2289	0	2289	0
TCGA-2G-AAG9-01	TGCT	22	2234	Alive	2234	0	2234	0
TCGA-2G-AAGA-01	TGCT	19	2439	Alive	2439	0	2439	0
TCGA-2G-AAGC-01	TGCT	14	2585	Alive	317	1	2585	0
TCGA-2G-AAGE-01	TGCT	23	2478	Alive	121	1	2478	0
TCGA-2G-AAGF-01	TGCT	13	2734	Alive	139	1	2734	0
TCGA-2G-AAGG-01	TGCT	17	2611	Alive	2611	0	2611	0
TCGA-2G-AAGI-01	TGCT	17	3137	Alive	2193	1	3137	0
TCGA-2G-AAGJ-01	TGCT	13	2938	Alive	171	1	2938	0
TCGA-2G-AAGK-01	TGCT	22	3621	Alive	713	1	3621	0
TCGA-2G-AAGM-01	TGCT	28	3891	Alive	3891	0	3891	0
TCGA-2G-AAGN-01	TGCT	22	3656	Alive	3656	0	3656	0
TCGA-2G-AAGO-01	TGCT	13	4026	Alive	4026	0	4026	0
TCGA-2G-AAGP-01	TGCT	20	4018	Alive	4018	0	4018	0
TCGA-2G-AAGS-01	TGCT	16	4816	Alive	4816	0	4816	0
TCGA-2G-AAGT-01	TGCT	13	4406	Alive	15	1	4406	0
TCGA-2G-AAGV-01	TGCT	20	4527	Alive	4527	0	4527	0
TCGA-2G-AAGW-01	TGCT	17	4899	Alive	4899	0	4899	0
TCGA-2G-AAGX-01	TGCT	14	5514	Alive	4323	1	5514	0
TCGA-2G-AAGY-01	TGCT	17	5329	Alive	623	1	5329	0
TCGA-2G-AAGZ-01	TGCT	23	5233	Alive	5233	0	5233	0
TCGA-2G-AAH0-01	TGCT	19	5477	Alive	107	1	5477	0
TCGA-2G-AAH2-01	TGCT	19	6060	Alive	6060	0	6060	0
TCGA-2G-AAH3-01	TGCT	19	1822	Alive	1822	0	1822	0
TCGA-2G-AAH4-01	TGCT	16	6210	Alive	6210	0	6210	0
TCGA-2G-AAH8-01	TGCT	18	2248	Alive	2248	0	2248	0
TCGA-2G-AAHA-01	TGCT	25	3349	Alive	3349	0	3349	0
TCGA-2G-AAHC-01	TGCT	18	5539	Alive	5539	0	5539	0
TCGA-2G-AAHG-01	TGCT	19	1819	Alive	1819	0	1819	0
TCGA-2G-AAHL-01	TGCT	20	7081	Alive	7081	0	7081	0
TCGA-2G-AAHN-01	TGCT	19	6445	Alive	6445	0	6445	0
TCGA-2G-AAHP-01	TGCT	20	5667	Alive	816	1	5667	0
TCGA-2G-AAHT-01	TGCT	18	542	Alive	542	0	542	0
TCGA-2G-AAKD-01	TGCT	18	6340	Alive	6340	0	6340	0
TCGA-2G-AAKG-01	TGCT	21	6598	Alive	122	1	6598	0
TCGA-2G-AAKH-01	TGCT	17	6862	Alive	6862	0	6862	0
TCGA-2G-AAKL-01	TGCT	24	7023	Alive	7023	0	7023	0
TCGA-2G-AAKM-01	TGCT	20	6972	Dead	6972	0	6972	0
TCGA-2G-AAL5-01	TGCT	19	7437	Alive	3723	1	7437	0
TCGA-2G-AAL7-01	TGCT	22	3991	Alive	2	1	3991	0
TCGA-2G-AALP-01	TGCT	25	2645	Alive	2645	0	2645	0
TCGA-2H-A9GF-01	ESCA	18	784	Dead	172	1	784	1
TCGA-2H-A9GI-01	ESCA	21	435	Dead	400	1	435	1
TCGA-2H-A9GJ-01	ESCA	7	1781	Dead	1261	1	1781	1
TCGA-2H-A9GK-01	ESCA	6	232	Dead	113	1	232	1
TCGA-2H-A9GL-01	ESCA	16	180	Dead	109	1	180	1
TCGA-2H-A9GN-01	ESCA	25	272	Dead	242	1	272	1
TCGA-2H-A9GO-01	ESCA	13	494	Dead	362	1	494	1
TCGA-2H-A9GQ-01	ESCA	17	128	Dead	112	1	128	1
TCGA-2H-A9GR-01	ESCA	8	987	Dead	987	1	987	1
TCGA-2J-AAB1-01	PAAD	2	66	Dead	66	0	66	1
TCGA-2J-AAB4-01	PAAD	6	729	Alive	729	0	729	0
TCGA-2J-AAB6-01	PAAD	13	293	Dead	169	1	293	1
TCGA-2J-AAB8-01	PAAD	9	80	Alive	80	0	80	0
TCGA-2J-AAB9-01	PAAD	0	627	Dead	521	1	627	1
TCGA-2J-AABA-01	PAAD	6	607	Dead	160	1	607	1
TCGA-2J-AABE-01	PAAD	5	676	Alive	676	0	676	0
TCGA-2J-AABF-01	PAAD	9	691	Dead	443	1	691	1
TCGA-2J-AABH-01	PAAD	11	1287	Alive	1287	1	1287	0
TCGA-2J-AABI-01	PAAD	13	969	Alive	728	1	969	0
TCGA-2J-AABO-01	PAAD	22	440	Alive	439	1	440	0
TCGA-2J-AABP-01	PAAD	18	463	Alive	463	0	463	0
TCGA-2J-AABT-01	PAAD	8	319	Alive	319	0	319	0
TCGA-2J-AABU-01	PAAD	8	277	Dead	154	1	277	1
TCGA-2J-AABV-01	PAAD	0	652	Dead	126	1	652	1
TCGA-2K-A9WE-01	KIRP	12	214	Alive	214	0	214	0
TCGA-2L-AAQA-01	PAAD	5	143	Dead	143	1	143	1
TCGA-2L-AAQE-01	PAAD	27	684	Dead	684	1	684	1
TCGA-2L-AAQI-01	PAAD	9	103	Dead	103	1	103	1
TCGA-2L-AAQJ-01	PAAD	6	394	Dead	394	1	394	1
TCGA-2L-AAQL-01	PAAD	21	292	Dead	292	1	292	1
TCGA-2L-AAQM-01	PAAD	38	1383	Alive	1383	0	1383	0
TCGA-2V-A95S-01	LIHC	4	NaN	Alive	NaN	0	NaN	0
TCGA-2W-A8YY-01	CESC	0	533	Alive	533	0	533	0
TCGA-2X-A9D5-01	TGCT	19	435	Alive	435	0	435	0
TCGA-2X-A9D6-01	TGCT	13	607	Alive	607	0	607	0
TCGA-2Y-A9GS-01	LIHC	10	724	Dead	102	1	724	1
TCGA-2Y-A9GT-01	LIHC	1	1624	Dead	1083	1	1624	1
TCGA-2Y-A9GU-01	LIHC	11	1939	Alive	1939	0	1939	0
TCGA-2Y-A9GV-01	LIHC	2	2532	Dead	1745	1	2532	1
TCGA-2Y-A9GW-01	LIHC	7	1271	Dead	1229	1	1271	1
TCGA-2Y-A9GX-01	LIHC	3	2442	Alive	2133	1	2442	0
TCGA-2Y-A9GY-01	LIHC	27	757	Dead	637	1	757	1
TCGA-2Y-A9GZ-01	LIHC	16	848	Dead	719	1	848	1
TCGA-2Y-A9H0-01	LIHC	8	3675	Alive	3675	0	3675	0
TCGA-2Y-A9H1-01	LIHC	5	1229	Dead	321	1	1229	1
TCGA-2Y-A9H2-01	LIHC	25	1731	Alive	1731	0	1731	0
TCGA-2Y-A9H3-01	LIHC	21	1516	Alive	22	1	1516	0
TCGA-2Y-A9H4-01	LIHC	5	1452	Alive	1452	0	1452	0
TCGA-2Y-A9H5-01	LIHC	7	555	Dead	258	1	555	1
TCGA-2Y-A9H6-01	LIHC	6	357	Alive	357	0	357	0
TCGA-2Y-A9H7-01	LIHC	5	1168	Alive	1117	1	1168	0
TCGA-2Y-A9H8-01	LIHC	15	633	Dead	398	1	633	1
TCGA-2Y-A9H9-01	LIHC	3	697	Alive	59	1	697	0
TCGA-2Y-A9HA-01	LIHC	5	36	Dead	36	1	36	1
TCGA-2Y-A9HB-01	LIHC	7	260	Alive	260	0	260	0
TCGA-2Z-A9J1-01	KIRP	13	2298	Alive	2298	0	2298	0
TCGA-2Z-A9J2-01	KIRP	7	1795	Alive	1795	0	1795	0
TCGA-2Z-A9J3-01	KIRP	10	1771	Dead	790	1	1771	1
TCGA-2Z-A9J5-01	KIRP	12	3050	Alive	3050	0	3050	0
TCGA-2Z-A9J6-01	KIRP	11	1731	Alive	1731	0	1731	0
TCGA-2Z-A9J7-01	KIRP	6	139	Dead	96	1	139	1
TCGA-2Z-A9J8-01	KIRP	2	2790	Alive	506	1	2790	0
TCGA-2Z-A9JD-01	KIRP	4	1060	Alive	1060	0	1060	0
TCGA-2Z-A9JE-01	KIRP	4	1728	Alive	1728	0	1728	0
TCGA-2Z-A9JG-01	KIRP	21	1662	Alive	1662	0	1662	0
TCGA-2Z-A9JI-01	KIRP	17	1567	Alive	286	1	1567	0
TCGA-2Z-A9JJ-01	KIRP	6	1213	Alive	1213	0	1213	0
TCGA-2Z-A9JK-01	KIRP	2	1186	Alive	324	1	1186	0
TCGA-2Z-A9JL-01	KIRP	2	1006	Alive	1006	0	1006	0
TCGA-2Z-A9JM-01	KIRP	9	934	Alive	934	0	934	0
TCGA-2Z-A9JN-01	KIRP	0	740	Alive	740	0	740	0
TCGA-2Z-A9JO-01	KIRP	0	949	Alive	949	0	949	0
TCGA-2Z-A9JP-01	KIRP	10	893	Alive	893	0	893	0
TCGA-2Z-A9JQ-01	KIRP	6	778	Alive	600	1	778	0
TCGA-2Z-A9JR-01	KIRP	6	161	Alive	161	0	161	0
TCGA-2Z-A9JS-01	KIRP	9	492	Dead	492	0	492	0
TCGA-2Z-A9JT-01	KIRP	11	684	Alive	684	0	684	0
TCGA-32-1970-01	GBM	6	468	Dead	408	1	468	1
TCGA-32-1977-01	GBM	7	3	Alive	3	0	3	0
TCGA-32-1979-01	GBM	10	593	Dead	265	1	593	1
TCGA-32-1980-01	GBM	6	36	Dead	36	1	36	1
TCGA-32-1982-01	GBM	6	142	Dead	142	1	142	1
TCGA-32-1986-01	GBM	5	386	Dead	233	1	386	1
TCGA-32-1991-01	GBM	3	515	Dead	345	1	515	1
TCGA-32-2491-01	GBM	12	372	Dead	70	1	372	1
TCGA-32-2494-01	GBM	7	632	Dead	488	1	632	1
TCGA-32-2495-01	GBM	11	457	Dead	252	1	457	1
TCGA-32-2615-01	GBM	5	485	Dead	131	1	485	1
TCGA-32-2616-01	GBM	5	224	Dead	182	1	224	1
TCGA-32-2632-01	GBM	21	269	Dead	269	1	269	1
TCGA-32-2634-01	GBM	8	693	Alive	693	0	693	0
TCGA-32-2638-01	GBM	6	766	Dead	766	1	766	1
TCGA-32-4208-01	GBM	2	643	Alive	643	0	643	0
TCGA-32-4210-01	GBM	29	113	Dead	113	1	113	1
TCGA-32-4211-01	GBM	7	383	Dead	383	1	383	1
TCGA-32-4213-01	GBM	4	604	Alive	353	1	604	0
TCGA-32-4719-01	GBM	2	330	Dead	330	1	330	1
TCGA-32-5222-01	GBM	14	585	Dead	118	1	585	1
TCGA-33-4532-01	LUSC	24	3924	Dead	3924	0	3924	0
TCGA-33-4533-01	LUSC	10	4068	Alive	4068	0	4068	0
TCGA-33-4538-01	LUSC	20	2979	Dead	2979	0	2979	NaN
TCGA-33-4547-01	LUSC	13	2419	Alive	2419	0	2419	0
TCGA-33-4566-01	LUSC	19	5287	Dead	5287	0	5287	NaN
TCGA-33-4582-01	LUSC	15	3149	Dead	2923	1	3149	1
TCGA-33-4583-01	LUSC	26	4601	Dead	4601	0	4601	0
TCGA-33-4586-01	LUSC	24	428	Dead	169	1	428	NaN
TCGA-33-4587-01	LUSC	18	1656	Dead	1656	1	1656	1
TCGA-33-4589-01	LUSC	26	47	Dead	47	0	47	0
TCGA-33-6738-01	LUSC	18	1927	Alive	1927	0	1927	0
TCGA-33-A4WN-01	LUSC	6	143	Dead	143	0	143	0
TCGA-33-A5GW-01	LUSC	10	9	Dead	9	0	9	0
TCGA-33-AAS8-01	LUSC	10	1114	Dead	1114	0	1114	0
TCGA-33-AASB-01	LUSC	16	211	Dead	30	1	211	1
TCGA-33-AASD-01	LUSC	26	3376	Dead	1912	1	3376	1
TCGA-33-AASI-01	LUSC	12	1344	Dead	1344	1	1344	1
TCGA-33-AASJ-01	LUSC	19	3600	Dead	1135	1	3600	1
TCGA-33-AASL-01	LUSC	13	826	Dead	149	1	826	1
TCGA-34-2596-01	LUSC	16	80	Dead	80	0	80	0
TCGA-34-2600-01	LUSC	19	1874	Dead	1874	0	1874	0
TCGA-34-2604-01	LUSC	24	958	Dead	958	0	958	0
TCGA-34-2605-01	LUSC	23	881	Dead	394	1	881	1
TCGA-34-2608-01	LUSC	8	1000	Dead	1000	0	1000	0
TCGA-34-2609-01	LUSC	18	951	Dead	387	1	951	1
TCGA-34-5231-01	LUSC	27	1984	Dead	1984	0	1984	0
TCGA-34-5232-01	LUSC	8	2471	Alive	2471	0	2471	0
TCGA-34-5234-01	LUSC	3	2271	Alive	2271	0	2271	0
TCGA-34-5236-01	LUSC	17	276	Dead	113	1	276	1
TCGA-34-5239-01	LUSC	21	1834	Alive	1530	1	1834	0
TCGA-34-5240-01	LUSC	28	1541	Alive	1541	0	1541	0
TCGA-34-5241-01	LUSC	13	515	Dead	515	0	515	0
TCGA-34-5927-01	LUSC	9	1361	Alive	245	1	1361	0
TCGA-34-5928-01	LUSC	27	1196	Alive	1196	0	1196	0
TCGA-34-5929-01	LUSC	11	151	Dead	151	0	151	0
TCGA-34-7107-01	LUSC	22	34	Dead	34	0	34	NaN
TCGA-34-8454-01	LUSC	7	1180	Alive	1180	0	1180	0
TCGA-34-8455-01	LUSC	24	123	Dead	123	1	123	1
TCGA-34-8456-01	LUSC	23	804	Alive	804	0	804	0
TCGA-34-A5IX-01	LUSC	27	1031	Alive	1031	0	1031	0
TCGA-35-3615-01	LUAD	5	14	Alive	14	0	14	0
TCGA-35-4122-01	LUAD	23	225	Alive	225	0	225	0
TCGA-35-4123-01	LUAD	14	182	Alive	182	0	182	0
TCGA-35-5375-01	LUAD	26	264	Alive	264	0	264	0
TCGA-36-2530-01	OV	7	1004	Alive	630	1	1004	0
TCGA-36-2532-01	OV	11	897	Alive	897	0	897	0
TCGA-36-2533-01	OV	14	NaN		NaN	0	NaN	NaN
TCGA-36-2534-01	OV	4	907	Alive	383	1	907	0
TCGA-36-2537-01	OV	4	788	Alive	431	1	788	0
TCGA-36-2538-01	OV	8	763	Alive	523	1	763	0
TCGA-36-2540-01	OV	3	724	Alive	665	1	724	0
TCGA-36-2542-01	OV	8	657	Alive	657	0	657	0
TCGA-36-2543-01	OV	23	68	Dead	27	1	68	1
TCGA-36-2544-01	OV	3	638	Alive	325	1	638	0
TCGA-36-2545-01	OV	4	557	Alive	557	0	557	0
TCGA-36-2547-01	OV	9	624	Alive	624	0	624	0
TCGA-36-2548-01	OV	23	431	Alive	395	1	431	0
TCGA-36-2551-01	OV	25	492	Alive	338	1	492	0
TCGA-36-2552-01	OV	21	349	Alive	349	0	349	0
TCGA-37-3783-01	LUSC	10	122	Alive	122	0	122	0
TCGA-37-3789-01	LUSC	9	13	Alive	13	0	13	0
TCGA-37-3792-01	LUSC	23	12	Alive	12	0	12	0
TCGA-37-4129-01	LUSC	4	242	Alive	242	0	242	0
TCGA-37-4130-01	LUSC	23	247	Alive	247	0	247	0
TCGA-37-4132-01	LUSC	7	227	Alive	227	0	227	0
TCGA-37-4133-01	LUSC	17	238	Alive	238	0	238	0
TCGA-37-4135-01	LUSC	25	207	Alive	207	0	207	0
TCGA-37-4141-01	LUSC	14	12	Alive	12	0	12	0
TCGA-37-5819-01	LUSC	20	103	Alive	103	0	103	0
TCGA-37-A5EL-01	LUSC	21	1143	Dead	946	1	1143	1
TCGA-37-A5EN-01	LUSC	18	660	Alive	660	0	660	0
TCGA-38-4625-01	LUAD	16	2973	Alive	2973	0	2973	0
TCGA-38-4626-01	LUAD	2	3674	Alive	2518	1	3674	0
TCGA-38-4627-01	LUAD	9	1147	Dead	1147	0	1147	NaN
TCGA-38-4628-01	LUAD	24	1492	Dead	1083	1	1492	1
TCGA-38-4631-01	LUAD	20	354	Dead	354	1	354	1
TCGA-38-4632-01	LUAD	23	1357	Dead	680	1	1357	1
TCGA-38-6178-01	LUAD	22	448	Alive	448	0	448	0
TCGA-38-7271-01	LUAD	2	800	Dead	304	1	800	1
TCGA-38-A44F-01	LUAD	1	133	Alive	133	0	133	0
TCGA-39-5011-01	LUSC	17	4053	Alive	565	1	4053	0
TCGA-39-5016-01	LUSC	23	3850	Alive	3850	0	3850	0
TCGA-39-5019-01	LUSC	9	3387	Alive	378	1	3387	0
TCGA-39-5021-01	LUSC	12	2086	Dead	1875	1	2086	1
TCGA-39-5022-01	LUSC	7	1679	Dead	1448	1	1679	0
TCGA-39-5024-01	LUSC	4	2510	Alive	2510	0	2510	0
TCGA-39-5028-01	LUSC	29	52	Dead	52	0	52	NaN
TCGA-39-5029-01	LUSC	16	740	Dead	491	1	740	1
TCGA-39-5030-01	LUSC	12	59	Dead	59	0	59	NaN
TCGA-39-5031-01	LUSC	19	1841	Dead	1841	0	1841	0
TCGA-39-5034-01	LUSC	14	1107	Dead	352	1	1107	NaN
TCGA-39-5035-01	LUSC	17	2080	Alive	2080	0	2080	0
TCGA-39-5036-01	LUSC	18	2165	Alive	2165	0	2165	0
TCGA-39-5037-01	LUSC	22	1690	Alive	1690	0	1690	0
TCGA-39-5039-01	LUSC	11	544	Dead	544	0	544	0
TCGA-39-5040-01	LUSC	15	519	Dead	442	1	519	1
TCGA-3A-A9I5-01	PAAD	4	1794	Alive	1794	0	1794	0
TCGA-3A-A9I7-01	PAAD	0	1323	Alive	1309	1	1323	0
TCGA-3A-A9I9-01	PAAD	5	634	Dead	513	1	634	1
TCGA-3A-A9IB-01	PAAD	10	224	Dead	224	0	224	NaN
TCGA-3A-A9IC-01	PAAD	12	738	Dead	738	1	738	1
TCGA-3A-A9IH-01	PAAD	8	1021	Alive	763	1	1021	0
TCGA-3A-A9IJ-01	PAAD	0	1854	Alive	1854	0	1854	0
TCGA-3A-A9IL-01	PAAD	24	2741	Alive	2741	0	2741	0
TCGA-3A-A9IN-01	PAAD	18	2084	Alive	2084	0	2084	0
TCGA-3A-A9IO-01	PAAD	20	1942	Alive	1942	0	1942	0
TCGA-3A-A9IR-01	PAAD	2	1542	Alive	1542	0	1542	0
TCGA-3A-A9IS-01	PAAD	24	998	Alive	998	0	998	0
TCGA-3A-A9IU-01	PAAD	9	458	Dead	371	1	458	1
TCGA-3A-A9IV-01	PAAD	32	1103	Alive	1103	0	1103	0
TCGA-3A-A9IX-01	PAAD	0	1037	Alive	1037	0	1037	0
TCGA-3A-A9IZ-01	PAAD	6	308	Dead	109	1	308	1
TCGA-3A-A9J0-01	PAAD	24	743	Alive	363	1	743	0
TCGA-3B-A9HI-01	SARC	21	1521	Alive	606	1	1521	0
TCGA-3B-A9HJ-01	SARC	0	1104	Alive	1104	0	1104	0
TCGA-3B-A9HL-01	SARC	7	599	Dead	229	1	599	0
TCGA-3B-A9HO-01	SARC	10	959	Alive	595	1	959	0
TCGA-3B-A9HP-01	SARC	7	1627	Dead	517	1	1627	1
TCGA-3B-A9HQ-01	SARC	6	2085	Alive	2085	0	2085	0
TCGA-3B-A9HR-01	SARC	22	2694	Dead	496	1	2694	1
TCGA-3B-A9HS-01	SARC	15	1366	Dead	139	1	1366	1
TCGA-3B-A9HT-01	SARC	1	1665	Alive	670	1	1665	0
TCGA-3B-A9HU-01	SARC	5	768	Alive	631	1	768	0
TCGA-3B-A9HV-01	SARC	2	437	Dead	41	1	437	1
TCGA-3B-A9HX-01	SARC	24	1303	Alive	1303	0	1303	0
TCGA-3B-A9HY-01	SARC	7	314	Alive	314	0	314	0
TCGA-3B-A9HZ-01	SARC	4	1170	Alive	309	1	1170	0
TCGA-3B-A9I0-01	SARC	4	1096	Alive	503	1	1096	0
TCGA-3B-A9I1-01	SARC	19	567	Dead	192	1	567	1
TCGA-3B-A9I3-01	SARC	11	808	Alive	87	1	808	0
TCGA-3C-AAAU-01	BRCA	19	4047	Alive	1808	1	4047	0
TCGA-3C-AALI-01	BRCA	22	4005	Alive	4005	0	4005	0
TCGA-3C-AALJ-01	BRCA	13	1474	Alive	1474	0	1474	0
TCGA-3C-AALK-01	BRCA	4	1448	Alive	1448	0	1448	0
TCGA-3E-AAAZ-01	PAAD	9	2182	Dead	1600	1	2182	0
TCGA-3G-AB0O-01	THYM	0	2086	Alive	2086	0	2086	0
TCGA-3G-AB0Q-01	THYM	0	1799	Alive	1799	0	1799	0
TCGA-3G-AB0T-01	THYM	1	2488	Dead	1786	1	2488	1
TCGA-3G-AB14-01	THYM	3	775	Dead	775	0	775	0
TCGA-3G-AB19-01	THYM	1	2910	Dead	2420	1	2910	0
TCGA-3H-AB3K-01	MESO	4	1715	Dead	841	1	1715	1
TCGA-3H-AB3L-01	MESO	11	361	Dead	222	1	361	1
TCGA-3H-AB3M-01	MESO	6	885	Dead	107	1	885	1
TCGA-3H-AB3S-01	MESO	3	385	Dead	186	1	385	1
TCGA-3H-AB3T-01	MESO	9	414	Dead	312	1	414	1
TCGA-3H-AB3U-01	MESO	19	826	Dead	108	1	826	1
TCGA-3H-AB3X-01	MESO	6	1490	Alive	1490	0	1490	0
TCGA-3K-AAZ8-01	LIHC	20	396	Alive	151	1	396	0
TCGA-3L-AA1B-01	COAD	19	475	Alive	475	0	475	0
TCGA-3M-AB46-01	STAD	11	1765	Alive	1765	0	1765	0
TCGA-3M-AB47-01	STAD	6	NaN	Dead	395	1	NaN	1
TCGA-3N-A9WB-06	SKCM	9	518	Dead	426	1	518	1
TCGA-3N-A9WC-06	SKCM	8	2022	Alive	1705	1	2022	0
TCGA-3N-A9WD-06	SKCM	10	395	Dead	306	1	395	1
TCGA-3P-A9WA-01	OV	11	420	Alive	420	0	420	0
TCGA-3Q-A9WF-01	THYM	0	467	Alive	467	0	467	0
TCGA-3R-A8YX-01	SARC	21	17	Dead	17	1	17	1
TCGA-3S-A8YW-01	THYM	21	643	Alive	224	1	643	0
TCGA-3U-A98D-01	MESO	11	142	Dead	125	1	142	NaN
TCGA-3U-A98E-01	MESO	4	1916	Alive	1257	1	1916	0
TCGA-3U-A98F-01	MESO	28	536	Dead	365	1	536	1
TCGA-3U-A98G-01	MESO	0	630	Dead	497	1	630	1
TCGA-3U-A98H-01	MESO	3	1156	Dead	798	1	1156	1
TCGA-3U-A98I-01	MESO	9	860	Dead	404	1	860	1
TCGA-3U-A98J-01	MESO	7	741	Dead	741	1	741	1
TCGA-3X-AAV9-01	CHOL	10	339	Dead	216	1	339	1
TCGA-3X-AAVA-01	CHOL	5	445	Dead	264	1	445	1
TCGA-3X-AAVB-01	CHOL	24	402	Alive	402	0	402	0
TCGA-3X-AAVC-01	CHOL	24	709	Alive	709	0	709	0
TCGA-3X-AAVE-01	CHOL	9	650	Alive	650	0	650	0
TCGA-3Z-A93Z-01	KIRC	7	385	Alive	385	0	385	0
TCGA-41-2571-01	GBM	6	26	Dead	26	1	26	1
TCGA-41-2572-01	GBM	10	406	Dead	122	1	406	1
TCGA-41-2573-01	GBM	15	272	Alive	167	1	272	0
TCGA-41-2575-01	GBM	7	290	Dead	131	1	290	1
TCGA-41-3392-01	GBM	5	30	Dead	30	1	30	1
TCGA-41-3393-01	GBM	8	135	Dead	135	1	135	1
TCGA-41-3915-01	GBM	7	360	Dead	288	1	360	1
TCGA-41-4097-01	GBM	7	6	Dead	6	1	6	1
TCGA-41-5651-01	GBM	8	460	Dead	210	1	460	1
TCGA-41-6646-01	GBM	7	379	Dead	200	1	379	1
TCGA-42-2582-01	OV	3	1447	Dead	616	1	1447	1
TCGA-42-2587-01	OV	18	722	Alive	722	0	722	0
TCGA-42-2588-01	OV	5	880	Dead	112	1	880	1
TCGA-42-2589-01	OV	6	1278	Alive	364	1	1278	0
TCGA-42-2590-01	OV	3	317	Dead	226	1	317	1
TCGA-42-2591-01	OV	7	1240	Alive	1240	0	1240	0
TCGA-42-2593-01	OV	18	45	Dead	45	1	45	1
TCGA-43-2576-01	LUSC	29	1223	Alive	1223	0	1223	0
TCGA-43-2578-01	LUSC	9	684	Dead	684	0	684	0
TCGA-43-2581-01	LUSC	19	1176	Alive	1176	0	1176	0
TCGA-43-3394-01	LUSC	25	1190	Dead	552	1	1190	1
TCGA-43-3920-01	LUSC	20	1007	Alive	1007	0	1007	0
TCGA-43-5668-01	LUSC	18	559	Dead	470	1	559	1
TCGA-43-5670-01	LUSC	20	849	Alive	849	0	849	0
TCGA-43-6143-01	LUSC	18	699	Alive	699	0	699	0
TCGA-43-6647-01	LUSC	9	757	Alive	757	0	757	0
TCGA-43-6770-01	LUSC	8	653	Alive	653	0	653	0
TCGA-43-6771-01	LUSC	6	166	Dead	154	1	166	1
TCGA-43-6773-01	LUSC	4	116	Dead	116	0	116	0
TCGA-43-7656-01	LUSC	13	596	Alive	596	0	596	0
TCGA-43-7657-01	LUSC	22	236	Alive	236	0	236	0
TCGA-43-7658-01	LUSC	18	2378	Dead	2305	1	2378	1
TCGA-43-8115-01	LUSC	10	407	Alive	407	0	407	0
TCGA-43-8116-01	LUSC	12	358	Alive	358	0	358	0
TCGA-43-8118-01	LUSC	14	89	Dead	89	0	89	NaN
TCGA-43-A474-01	LUSC	19	353	Alive	353	0	353	0
TCGA-43-A475-01	LUSC	14	296	Alive	296	0	296	0
TCGA-43-A56U-01	LUSC	5	432	Alive	432	0	432	0
TCGA-43-A56V-01	LUSC	17	366	Alive	355	1	366	0
TCGA-44-2655-01	LUAD	4	1324	Alive	1009	1	1324	0
TCGA-44-2656-01	LUAD	19	1429	Alive	568	1	1429	0
TCGA-44-2657-01	LUAD	10	1351	Alive	1351	0	1351	0
TCGA-44-2659-01	LUAD	25	1367	Alive	1146	1	1367	0
TCGA-44-2662-01	LUAD	24	1280	Alive	245	1	1280	0
TCGA-44-2665-01	LUAD	7	1301	Alive	1301	0	1301	0
TCGA-44-2666-01	LUAD	2	97	Dead	97	1	97	1
TCGA-44-2668-01	LUAD	11	761	Dead	433	1	761	1
TCGA-44-3396-01	LUAD	6	1130	Alive	1130	0	1130	0
TCGA-44-3398-01	LUAD	2	1163	Alive	1163	0	1163	0
TCGA-44-3917-01	LUAD	19	1183	Alive	1183	0	1183	0
TCGA-44-3918-01	LUAD	12	1036	Alive	511	1	1036	0
TCGA-44-3919-01	LUAD	6	1026	Dead	921	1	1026	1
TCGA-44-4112-01	LUAD	6	808	Dead	619	1	808	1
TCGA-44-5643-01	LUAD	19	1013	Alive	1013	0	1013	0
TCGA-44-5644-01	LUAD	16	863	Alive	863	0	863	0
TCGA-44-5645-01	LUAD	10	852	Alive	852	0	852	0
TCGA-44-6144-01	LUAD	8	723	Alive	399	1	723	0
TCGA-44-6145-01	LUAD	16	595	Alive	595	0	595	0
TCGA-44-6146-01	LUAD	5	728	Alive	631	1	728	0
TCGA-44-6148-01	LUAD	2	704	Alive	704	0	704	0
TCGA-44-6774-01	LUAD	4	658	Alive	658	0	658	0
TCGA-44-6775-01	LUAD	26	705	Alive	684	1	705	0
TCGA-44-6776-01	LUAD	4	2616	Alive	2616	0	2616	0
TCGA-44-6777-01	LUAD	19	987	Dead	987	0	987	0
TCGA-44-6778-01	LUAD	25	1864	Alive	1864	0	1864	0
TCGA-44-6779-01	LUAD	17	500	Dead	232	1	500	1
TCGA-44-7659-01	LUAD	4	691	Alive	691	0	691	0
TCGA-44-7660-01	LUAD	25	592	Alive	253	1	592	0
TCGA-44-7661-01	LUAD	5	557	Dead	335	1	557	1
TCGA-44-7662-01	LUAD	25	218	Alive	218	0	218	0
TCGA-44-7667-01	LUAD	23	1097	Alive	1097	0	1097	0
TCGA-44-7669-01	LUAD	22	574	Dead	390	1	574	1
TCGA-44-7670-01	LUAD	27	882	Alive	882	0	882	0
TCGA-44-7671-01	LUAD	16	889	Alive	883	1	889	0
TCGA-44-7672-01	LUAD	22	719	Alive	719	0	719	0
TCGA-44-8117-01	LUAD	20	385	Alive	385	0	385	0
TCGA-44-8119-01	LUAD	25	285	Alive	285	0	285	0
TCGA-44-8120-01	LUAD	13	260	Alive	260	0	260	0
TCGA-44-A479-01	LUAD	8	486	Alive	437	1	486	0
TCGA-44-A47A-01	LUAD	23	466	Alive	397	1	466	0
TCGA-44-A47B-01	LUAD	18	287	Alive	287	0	287	0
TCGA-44-A47F-01	LUAD	27	337	Alive	337	0	337	0
TCGA-44-A47G-01	LUAD	3	351	Alive	351	0	351	0
TCGA-44-A4SS-01	LUAD	16	415	Alive	415	0	415	0
TCGA-44-A4SU-01	LUAD	12	409	Dead	260	1	409	1
TCGA-46-3765-01	LUSC	15	405	Alive	405	0	405	0
TCGA-46-3767-01	LUSC	10	396	Alive	396	0	396	0
TCGA-46-3768-01	LUSC	27	299	Dead	299	0	299	0
TCGA-46-3769-01	LUSC	18	135	Alive	135	0	135	0
TCGA-46-6025-01	LUSC	19	324	Alive	324	0	324	0
TCGA-46-6026-01	LUSC	26	423	Alive	423	0	423	0
TCGA-49-4486-01	LUAD	2	2318	Dead	2045	1	2318	1
TCGA-49-4487-01	LUAD	27	855	Dead	697	1	855	1
TCGA-49-4488-01	LUAD	25	869	Dead	634	1	869	NaN
TCGA-49-4490-01	LUAD	29	385	Dead	385	1	385	1
TCGA-49-4494-01	LUAD	3	1081	Dead	1081	1	1081	1
TCGA-49-4501-01	LUAD	19	1421	Dead	545	1	1421	1
TCGA-49-4505-01	LUAD	21	428	Dead	417	1	428	1
TCGA-49-4506-01	LUAD	20	999	Dead	692	1	999	NaN
TCGA-49-4507-01	LUAD	12	268	Dead	158	1	268	1
TCGA-49-4510-01	LUAD	23	896	Dead	502	1	896	1
TCGA-49-4512-01	LUAD	31	905	Dead	905	1	905	1
TCGA-49-4514-01	LUAD	8	1700	Alive	1700	0	1700	0
TCGA-49-6742-01	LUAD	19	488	Dead	214	1	488	1
TCGA-49-6743-01	LUAD	23	1621	Alive	1621	0	1621	0
TCGA-49-6744-01	LUAD	5	1683	Alive	1683	0	1683	0
TCGA-49-6745-01	LUAD	10	522	Alive	522	0	522	0
TCGA-49-6761-01	LUAD	16	354	Alive	354	0	354	0
TCGA-49-6767-01	LUAD	23	677	Alive	677	0	677	0
TCGA-49-AAQV-01	LUAD	10	677	Dead	509	1	677	0
TCGA-49-AAR0-01	LUAD	15	4765	Alive	4765	0	4765	0
TCGA-49-AAR2-01	LUAD	9	2224	Alive	2224	0	2224	0
TCGA-49-AAR3-01	LUAD	10	1893	Alive	1893	1	1893	0
TCGA-49-AAR4-01	LUAD	8	879	Dead	879	1	879	1
TCGA-49-AAR9-01	LUAD	11	260	Dead	260	1	260	1
TCGA-49-AARE-01	LUAD	19	1229	Dead	388	1	1229	1
TCGA-49-AARN-01	LUAD	7	1135	Dead	1135	0	1135	NaN
TCGA-49-AARO-01	LUAD	21	3759	Alive	1144	1	3759	0
TCGA-49-AARQ-01	LUAD	17	6732	Alive	6732	0	6732	0
TCGA-49-AARR-01	LUAD	0	4992	Alive	1099	1	4992	0
TCGA-4A-A93W-01	KIRP	6	4	Alive	4	0	4	0
TCGA-4A-A93X-01	KIRP	24	390	Alive	390	0	390	0
TCGA-4B-A93V-01	LUAD	26	300	Dead	251	1	300	1
TCGA-4C-A93U-01	THCA	3	129	Alive	129	0	129	0
TCGA-4E-A92E-01	UCEC	1	13	Alive	13	0	13	0
TCGA-4G-AAZO-01	CHOL	9	1177	Alive	424	1	1177	0
TCGA-4G-AAZT-01	CHOL	5	420	Alive	420	0	420	0
TCGA-4H-AAAK-01	BRCA	7	348	Alive	348	0	348	0
TCGA-4J-AA1J-01	CESC	6	542	Alive	542	0	542	0
TCGA-4K-AA1G-01	TGCT	13	436	Alive	436	0	436	0
TCGA-4K-AA1H-01	TGCT	4	518	Alive	518	0	518	0
TCGA-4K-AA1I-01	TGCT	17	3	Alive	3	0	3	0
TCGA-4K-AAAL-01	TGCT	27	483	Alive	147	1	483	0
TCGA-4L-AA1F-01	PRAD	14	350	Alive	350	0	350	0
TCGA-4N-A93T-01	COAD	13	146	Alive	146	0	146	0
TCGA-4P-AA8J-01	HNSC	6	102	Alive	102	0	102	0
TCGA-4R-AA8I-01	LIHC	1	262	Dead	158	1	262	1
TCGA-4T-AA8H-01	COAD	18	385	Alive	385	0	385	0
TCGA-4V-A9QI-01	THYM	0	2936	Alive	2936	0	2936	0
TCGA-4V-A9QJ-01	THYM	2	2849	Alive	793	1	2849	0
TCGA-4V-A9QL-01	THYM	0	1908	Alive	1908	0	1908	0
TCGA-4V-A9QM-01	THYM	0	1253	Alive	1253	0	1253	0
TCGA-4V-A9QN-01	THYM	10	970	Alive	937	1	970	0
TCGA-4V-A9QR-01	THYM	21	780	Alive	780	0	780	0
TCGA-4V-A9QS-01	THYM	33	774	Alive	752	1	774	0
TCGA-4V-A9QT-01	THYM	0	813	Alive	813	0	813	0
TCGA-4V-A9QU-01	THYM	0	627	Alive	627	0	627	0
TCGA-4V-A9QW-01	THYM	0	630	Alive	630	0	630	0
TCGA-4V-A9QX-01	THYM	1	434	Alive	434	0	434	0
TCGA-4W-AA9R-01	GBM	18	124	Alive	124	0	124	0
TCGA-4W-AA9S-01	GBM	10	44	Alive	44	0	44	0
TCGA-4W-AA9T-01	GBM	8	778	Alive	749	1	778	0
TCGA-4X-A9FA-01	THYM	0	392	Alive	392	0	392	0
TCGA-4X-A9FD-01	THYM	22	1503	Alive	1503	0	1503	0
TCGA-4Z-AA7M-01	BLCA	18	495	Alive	495	0	495	0
TCGA-4Z-AA7O-01	BLCA	4	512	Alive	512	0	512	0
TCGA-4Z-AA7Q-01	BLCA	16	510	Dead	510	0	510	0
TCGA-4Z-AA7R-01	BLCA	15	522	Dead	353	1	522	1
TCGA-4Z-AA7S-01	BLCA	13	1064	Dead	1064	0	1064	0
TCGA-4Z-AA7W-01	BLCA	18	840	Alive	760	1	840	0
TCGA-4Z-AA7Y-01	BLCA	2	1522	Alive	1522	0	1522	0
TCGA-4Z-AA80-01	BLCA	23	19	Dead	19	0	19	0
TCGA-4Z-AA81-01	BLCA	21	1270	Dead	1270	0	1270	0
TCGA-4Z-AA82-01	BLCA	19	1556	Dead	1150	1	1556	1
TCGA-4Z-AA83-01	BLCA	5	2024	Alive	2024	0	2024	0
TCGA-4Z-AA84-01	BLCA	21	460	Alive	460	0	460	0
TCGA-4Z-AA86-01	BLCA	18	311	Dead	136	1	311	1
TCGA-4Z-AA87-01	BLCA	18	1454	Alive	221	1	1454	0
TCGA-4Z-AA89-01	BLCA	1	1029	Alive	648	1	1029	0
TCGA-50-5044-01	LUAD	1	624	Dead	483	1	624	1
TCGA-50-5045-01	LUAD	3	2174	Dead	1433	1	2174	1
TCGA-50-5049-01	LUAD	15	3094	Alive	1568	1	3094	0
TCGA-50-5051-01	LUAD	22	478	Dead	184	1	478	1
TCGA-50-5055-01	LUAD	1	1830	Dead	771	1	1830	1
TCGA-50-5066-01	LUAD	11	1442	Alive	477	1	1442	0
TCGA-50-5068-01	LUAD	32	1499	Dead	686	1	1499	1
TCGA-50-5072-01	LUAD	27	250	Dead	213	1	250	1
TCGA-50-5930-01	LUAD	2	282	Dead	177	1	282	1
TCGA-50-5931-01	LUAD	12	434	Dead	425	1	434	1
TCGA-50-5932-01	LUAD	11	1235	Dead	1090	1	1235	1
TCGA-50-5933-01	LUAD	24	2393	Dead	2393	0	2393	0
TCGA-50-5935-01	LUAD	21	653	Dead	653	0	653	0
TCGA-50-5936-01	LUAD	14	257	Dead	150	1	257	1
TCGA-50-5939-01	LUAD	7	460	Dead	460	0	460	0
TCGA-50-5941-01	LUAD	32	1474	Alive	1474	0	1474	0
TCGA-50-5942-01	LUAD	2	1847	Alive	1378	1	1847	0
TCGA-50-5944-01	LUAD	17	1750	Alive	1750	0	1750	0
TCGA-50-5946-01	LUAD	21	1617	Alive	221	1	1617	0
TCGA-50-6590-01	LUAD	19	1288	Dead	1288	0	1288	0
TCGA-50-6591-01	LUAD	28	119	Dead	119	1	119	1
TCGA-50-6592-01	LUAD	14	777	Dead	777	1	777	1
TCGA-50-6593-01	LUAD	29	336	Dead	266	1	336	1
TCGA-50-6594-01	LUAD	17	370	Dead	285	1	370	1
TCGA-50-6595-01	LUAD	12	189	Dead	182	1	189	1
TCGA-50-6597-01	LUAD	15	1268	Dead	1268	0	1268	0
TCGA-50-6673-01	LUAD	18	22	Dead	22	0	22	NaN
TCGA-50-7109-01	LUAD	21	308	Dead	15	1	308	1
TCGA-50-8457-01	LUAD	3	1125	Alive	1125	0	1125	0
TCGA-50-8459-01	LUAD	4	1119	Alive	432	1	1119	0
TCGA-50-8460-01	LUAD	8	829	Alive	829	0	829	0
TCGA-51-4079-01	LUSC	8	12	Dead	12	0	12	NaN
TCGA-51-4080-01	LUSC	10	12	Dead	12	0	12	0
TCGA-51-4081-01	LUSC	17	911	Alive	911	0	911	0
TCGA-52-7622-01	LUSC	14	862	Alive	862	0	862	0
TCGA-52-7809-01	LUSC	17	166	Dead	166	1	166	1
TCGA-52-7810-01	LUSC	22	923	Alive	923	0	923	0
TCGA-52-7811-01	LUSC	14	266	Dead	153	1	266	1
TCGA-52-7812-01	LUSC	7	835	Dead	791	1	835	1
TCGA-53-7624-01	LUAD	18	1043	Dead	400	1	1043	1
TCGA-53-7626-01	LUAD	10	929	Dead	865	1	929	1
TCGA-53-7813-01	LUAD	20	424	Alive	424	0	424	0
TCGA-53-A4EZ-01	LUAD	23	1071	Alive	1071	0	1071	0
TCGA-55-1592-01	LUAD	22	701	Dead	452	1	701	1
TCGA-55-1594-01	LUAD	23	1178	Alive	1178	0	1178	0
TCGA-55-1595-01	LUAD	25	1479	Alive	1479	0	1479	0
TCGA-55-1596-01	LUAD	28	2065	Alive	2065	0	2065	0
TCGA-55-5899-01	LUAD	19	930	Alive	930	0	930	0
TCGA-55-6543-01	LUAD	10	435	Alive	435	0	435	0
TCGA-55-6642-01	LUAD	15	2449	Alive	2449	0	2449	0
TCGA-55-6712-01	LUAD	21	171	Dead	171	1	171	1
TCGA-55-6968-01	LUAD	12	1293	Dead	1293	1	1293	1
TCGA-55-6969-01	LUAD	24	1239	Alive	1239	0	1239	0
TCGA-55-6970-01	LUAD	13	464	Dead	457	1	464	1
TCGA-55-6971-01	LUAD	22	1400	Alive	1400	0	1400	0
TCGA-55-6972-01	LUAD	18	1632	Dead	1632	0	1632	0
TCGA-55-6975-01	LUAD	13	118	Dead	118	1	118	1
TCGA-55-6978-01	LUAD	4	176	Dead	42	1	176	1
TCGA-55-6979-01	LUAD	13	237	Dead	195	1	237	1
TCGA-55-6980-01	LUAD	15	2109	Alive	2109	0	2109	0
TCGA-55-6981-01	LUAD	24	1379	Dead	1379	0	1379	0
TCGA-55-6982-01	LUAD	22	995	Dead	183	1	995	1
TCGA-55-6983-01	LUAD	6	2823	Alive	2823	0	2823	0
TCGA-55-6984-01	LUAD	6	760	Dead	724	1	760	1
TCGA-55-6985-01	LUAD	13	1233	Alive	1233	0	1233	0
TCGA-55-6986-01	LUAD	0	3261	Alive	3261	0	3261	0
TCGA-55-6987-01	LUAD	7	2137	Alive	2137	0	2137	0
TCGA-55-7281-01	LUAD	18	872	Alive	339	1	872	0
TCGA-55-7283-01	LUAD	18	609	Alive	609	0	609	0
TCGA-55-7284-01	LUAD	10	243	Dead	231	1	243	1
TCGA-55-7570-01	LUAD	10	824	Alive	824	0	824	0
TCGA-55-7573-01	LUAD	16	487	Alive	487	0	487	0
TCGA-55-7574-01	LUAD	11	995	Dead	478	1	995	1
TCGA-55-7576-01	LUAD	19	670	Alive	670	0	670	0
TCGA-55-7724-01	LUAD	11	705	Alive	705	0	705	0
TCGA-55-7725-01	LUAD	6	442	Alive	442	0	442	0
TCGA-55-7726-01	LUAD	23	652	Alive	652	0	652	0
TCGA-55-7727-01	LUAD	12	119	Alive	119	0	119	0
TCGA-55-7728-01	LUAD	1	704	Alive	704	0	704	0
TCGA-55-7815-01	LUAD	25	773	Alive	466	1	773	0
TCGA-55-7903-01	LUAD	7	567	Alive	567	0	567	0
TCGA-55-7907-01	LUAD	24	343	Dead	294	1	343	1
TCGA-55-7910-01	LUAD	20	1040	Alive	1018	1	1040	0
TCGA-55-7911-01	LUAD	14	537	Alive	515	1	537	0
TCGA-55-7913-01	LUAD	19	561	Dead	480	1	561	1
TCGA-55-7914-01	LUAD	9	187	Dead	187	1	187	1
TCGA-55-7994-01	LUAD	16	603	Alive	603	0	603	0
TCGA-55-7995-01	LUAD	23	889	Alive	468	1	889	0
TCGA-55-8085-01	LUAD	6	904	Alive	904	0	904	0
TCGA-55-8087-01	LUAD	5	462	Alive	462	0	462	0
TCGA-55-8089-01	LUAD	11	702	Dead	702	0	702	0
TCGA-55-8090-01	LUAD	14	598	Dead	548	1	598	1
TCGA-55-8091-01	LUAD	13	600	Alive	600	0	600	0
TCGA-55-8092-01	LUAD	16	154	Dead	127	1	154	1
TCGA-55-8094-01	LUAD	18	541	Alive	541	0	541	0
TCGA-55-8096-01	LUAD	24	719	Dead	566	1	719	1
TCGA-55-8097-01	LUAD	6	476	Alive	476	0	476	0
TCGA-55-8203-01	LUAD	20	547	Alive	547	0	547	0
TCGA-55-8204-01	LUAD	10	515	Alive	515	0	515	0
TCGA-55-8205-01	LUAD	22	599	Alive	495	1	599	0
TCGA-55-8206-01	LUAD	20	888	Alive	888	0	888	0
TCGA-55-8207-01	LUAD	15	977	Alive	977	0	977	0
TCGA-55-8208-01	LUAD	9	674	Alive	511	1	674	0
TCGA-55-8301-01	LUAD	8	534	Alive	238	1	534	0
TCGA-55-8302-01	LUAD	12	478	Alive	478	0	478	0
TCGA-55-8505-01	LUAD	6	440	Alive	440	0	440	0
TCGA-55-8506-01	LUAD	13	11	Alive	11	0	11	0
TCGA-55-8507-01	LUAD	22	418	Alive	418	0	418	0
TCGA-55-8508-01	LUAD	13	617	Alive	617	0	617	0
TCGA-55-8510-01	LUAD	25	539	Alive	539	0	539	0
TCGA-55-8511-01	LUAD	20	552	Alive	460	1	552	0
TCGA-55-8512-01	LUAD	9	607	Dead	607	1	607	1
TCGA-55-8513-01	LUAD	0	791	Alive	317	1	791	0
TCGA-55-8514-01	LUAD	26	520	Alive	520	0	520	0
TCGA-55-8614-01	LUAD	23	536	Alive	536	0	536	0
TCGA-55-8615-01	LUAD	23	446	Alive	224	1	446	0
TCGA-55-8616-01	LUAD	22	48	Alive	48	0	48	0
TCGA-55-8619-01	LUAD	1	416	Alive	416	0	416	0
TCGA-55-8620-01	LUAD	15	375	Dead	375	1	375	1
TCGA-55-8621-01	LUAD	1	515	Alive	515	0	515	0
TCGA-55-A48X-01	LUAD	13	689	Alive	615	1	689	0
TCGA-55-A48Y-01	LUAD	6	630	Alive	630	0	630	0
TCGA-55-A48Z-01	LUAD	17	651	Alive	536	1	651	0
TCGA-55-A490-01	LUAD	18	99	Dead	99	0	99	0
TCGA-55-A491-01	LUAD	26	626	Alive	626	0	626	0
TCGA-55-A492-01	LUAD	12	596	Alive	596	0	596	0
TCGA-55-A493-01	LUAD	16	28	Alive	28	0	28	0
TCGA-55-A494-01	LUAD	28	481	Alive	481	0	481	0
TCGA-55-A4DF-01	LUAD	13	614	Dead	515	1	614	1
TCGA-55-A4DG-01	LUAD	22	608	Alive	608	0	608	0
TCGA-55-A57B-01	LUAD	21	546	Alive	546	0	546	0
TCGA-56-1622-01	LUSC	18	881	Dead	881	1	881	1
TCGA-56-5897-01	LUSC	12	378	Alive	378	0	378	0
TCGA-56-5898-01	LUSC	28	555	Alive	555	0	555	0
TCGA-56-6545-01	LUSC	20	666	Alive	666	0	666	0
TCGA-56-6546-01	LUSC	11	NaN	Alive	NaN	0	NaN	0
TCGA-56-7221-01	LUSC	14	608	Alive	608	0	608	0
TCGA-56-7222-01	LUSC	25	562	Dead	427	1	562	1
TCGA-56-7223-01	LUSC	20	442	Dead	132	1	442	1
TCGA-56-7579-01	LUSC	12	951	Dead	149	1	951	1
TCGA-56-7580-01	LUSC	31	925	Alive	925	0	925	0
TCGA-56-7582-01	LUSC	23	601	Alive	601	0	601	0
TCGA-56-7730-01	LUSC	20	198	Dead	198	1	198	1
TCGA-56-7731-01	LUSC	10	3	Dead	3	0	3	0
TCGA-56-7822-01	LUSC	25	532	Dead	301	1	532	1
TCGA-56-7823-01	LUSC	8	1011	Alive	1011	0	1011	0
TCGA-56-8082-01	LUSC	14	455	Alive	455	0	455	0
TCGA-56-8083-01	LUSC	8	150	Alive	150	0	150	0
TCGA-56-8201-01	LUSC	22	397	Dead	397	1	397	1
TCGA-56-8304-01	LUSC	13	106	Alive	106	0	106	0
TCGA-56-8305-01	LUSC	18	105	Alive	105	0	105	0
TCGA-56-8307-01	LUSC	26	818	Alive	818	0	818	0
TCGA-56-8308-01	LUSC	17	517	Alive	517	0	517	0
TCGA-56-8309-01	LUSC	12	428	Alive	428	0	428	0
TCGA-56-8503-01	LUSC	17	41	Alive	41	0	41	0
TCGA-56-8504-01	LUSC	27	510	Alive	510	0	510	0
TCGA-56-8622-01	LUSC	8	55	Alive	55	0	55	0
TCGA-56-8624-01	LUSC	18	420	Alive	420	0	420	0
TCGA-56-8625-01	LUSC	6	315	Dead	272	1	315	1
TCGA-56-8626-01	LUSC	14	302	Dead	302	0	302	0
TCGA-56-8628-01	LUSC	16	616	Alive	616	0	616	0
TCGA-56-8629-01	LUSC	22	481	Alive	481	0	481	0
TCGA-56-A49D-01	LUSC	18	637	Alive	637	0	637	0
TCGA-56-A4BW-01	LUSC	16	585	Alive	585	0	585	0
TCGA-56-A4BY-01	LUSC	15	543	Dead	543	1	543	1
TCGA-56-A4ZJ-01	LUSC	9	640	Alive	640	0	640	0
TCGA-56-A5DS-01	LUSC	12	8	Alive	8	0	8	0
TCGA-56-A62T-01	LUSC	25	440	Alive	440	0	440	0
TCGA-58-8386-01	LUSC	20	1	Dead	1	0	1	0
TCGA-58-8387-01	LUSC	10	403	Dead	403	0	403	0
TCGA-58-8388-01	LUSC	11	412	Dead	412	0	412	0
TCGA-58-8391-01	LUSC	14	2167	Alive	2033	1	2167	0
TCGA-58-8393-01	LUSC	21	1058	Alive	1058	0	1058	0
TCGA-58-A46J-01	LUSC	11	2589	Alive	2589	0	2589	0
TCGA-58-A46K-01	LUSC	20	1045	Dead	735	1	1045	1
TCGA-58-A46L-01	LUSC	10	1723	Alive	1723	0	1723	0
TCGA-58-A46M-01	LUSC	19	1072	Alive	1072	0	1072	0
TCGA-58-A46N-01	LUSC	15	910	Alive	630	1	910	0
TCGA-59-2372-01	OV	20	1363	Dead	1363	0	1363	NaN
TCGA-59-A5PD-01	OV	16	624	Dead	145	1	624	1
TCGA-5B-A90C-01	UCEC	20	1202	Alive	517	1	1202	0
TCGA-5C-A9VG-01	LIHC	21	328	Alive	328	0	328	0
TCGA-5C-A9VH-01	LIHC	6	322	Alive	322	0	322	0
TCGA-5C-AAPD-01	LIHC	12	20	Alive	20	0	20	0
TCGA-5G-A9ZZ-01	THYM	6	835	Alive	835	0	835	0
TCGA-5K-AAAP-01	THYM	0	1054	Alive	1054	0	1054	0
TCGA-5L-AAT0-01	BRCA	3	1477	Alive	1477	0	1477	0
TCGA-5M-AAT4-01	COAD	18	49	Dead	49	1	49	1
TCGA-5M-AAT6-01	COAD	3	290	Dead	219	1	290	1
TCGA-5M-AATE-01	COAD	20	1200	Alive	810	1	1200	0
TCGA-5N-A9KI-01	BLCA	19	76	Dead	76	0	76	0
TCGA-5N-A9KM-01	BLCA	6	530	Dead	276	1	530	1
TCGA-5P-A9JU-01	KIRP	7	373	Alive	373	0	373	0
TCGA-5P-A9JV-01	KIRP	2	2043	Alive	2043	0	2043	0
TCGA-5P-A9JW-01	KIRP	4	3241	Alive	3228	1	3241	0
TCGA-5P-A9JY-01	KIRP	11	1508	Dead	1508	0	1508	0
TCGA-5P-A9JZ-01	KIRP	2	2744	Alive	2744	0	2744	0
TCGA-5P-A9K0-01	KIRP	10	677	Alive	677	0	677	0
TCGA-5P-A9K2-01	KIRP	10	2392	Alive	2392	0	2392	0
TCGA-5P-A9K3-01	KIRP	10	471	Dead	17	1	471	1
TCGA-5P-A9K6-01	KIRP	8	1914	Alive	1914	0	1914	0
TCGA-5P-A9K8-01	KIRP	6	1309	Alive	1309	0	1309	0
TCGA-5P-A9KA-01	KIRP	2	395	Alive	395	0	395	0
TCGA-5P-A9KC-01	KIRP	6	377	Alive	377	0	377	0
TCGA-5P-A9KE-01	KIRP	6	824	Alive	824	0	824	0
TCGA-5P-A9KH-01	KIRP	10	2051	Alive	2051	0	2051	0
TCGA-5R-AA1C-01	LIHC	11	520	Alive	520	0	520	0
TCGA-5R-AA1D-01	LIHC	4	449	Alive	449	0	449	0
TCGA-5R-AAAM-01	LIHC	4	46	Dead	46	0	46	0
TCGA-5S-A9Q8-01	UCEC	1	313	Alive	313	0	313	0
TCGA-5T-A9QA-01	BRCA	14	303	Alive	303	0	303	0
TCGA-5U-AB0D-01	THYM	22	714	Alive	714	0	714	0
TCGA-5U-AB0E-01	THYM	20	687	Alive	687	0	687	0
TCGA-5U-AB0F-01	THYM	2	459	Alive	459	0	459	0
TCGA-5V-A9RR-01	THYM	0	827	Alive	827	0	827	0
TCGA-5X-AA5U-01	OV	27	361	Alive	361	0	361	0
TCGA-60-2695-01	LUSC	22	642	Alive	642	0	642	0
TCGA-60-2697-01	LUSC	1	372	Dead	200	1	372	1
TCGA-60-2698-01	LUSC	21	311	Dead	114	1	311	1
TCGA-60-2703-01	LUSC	23	2945	Dead	1757	1	2945	NaN
TCGA-60-2704-01	LUSC	27	1154	Dead	532	1	1154	1
TCGA-60-2707-01	LUSC	6	667	Dead	579	1	667	1
TCGA-60-2708-01	LUSC	33	2447	Alive	2447	0	2447	0
TCGA-60-2709-01	LUSC	31	1505	Alive	1505	0	1505	0
TCGA-60-2710-01	LUSC	12	2024	Alive	2024	0	2024	0
TCGA-60-2711-01	LUSC	21	1260	Alive	1260	0	1260	0
TCGA-60-2713-01	LUSC	13	1731	Alive	1356	1	1731	0
TCGA-60-2714-01	LUSC	25	1531	Alive	1531	0	1531	0
TCGA-60-2716-01	LUSC	0	1475	Alive	1475	0	1475	0
TCGA-60-2719-01	LUSC	14	1297	Alive	1297	0	1297	0
TCGA-60-2720-01	LUSC	13	97	Alive	97	0	97	0
TCGA-60-2721-01	LUSC	10	983	Alive	983	0	983	0
TCGA-60-2722-01	LUSC	17	908	Alive	851	1	908	0
TCGA-60-2723-01	LUSC	21	1092	Alive	1092	0	1092	0
TCGA-60-2724-01	LUSC	11	717	Alive	717	0	717	0
TCGA-60-2725-01	LUSC	14	816	Alive	816	0	816	0
TCGA-60-2726-01	LUSC	21	358	Dead	358	0	358	0
TCGA-62-8394-01	LUAD	17	139	Dead	139	0	139	0
TCGA-62-8395-01	LUAD	6	1216	Alive	395	1	1216	0
TCGA-62-8397-01	LUAD	23	1289	Alive	1289	0	1289	0
TCGA-62-8398-01	LUAD	24	444	Dead	444	0	444	0
TCGA-62-8399-01	LUAD	13	2696	Alive	2696	0	2696	0
TCGA-62-8402-01	LUAD	31	1498	Dead	772	1	1498	1
TCGA-62-A46O-01	LUAD	14	1454	Dead	943	1	1454	1
TCGA-62-A46P-01	LUAD	6	594	Dead	267	1	594	0
TCGA-62-A46R-01	LUAD	24	1725	Dead	1725	0	1725	0
TCGA-62-A46S-01	LUAD	17	1653	Dead	527	1	1653	1
TCGA-62-A46U-01	LUAD	16	2067	Alive	2067	0	2067	0
TCGA-62-A46V-01	LUAD	6	2199	Alive	2199	0	2199	0
TCGA-62-A46Y-01	LUAD	6	414	Dead	314	1	414	1
TCGA-62-A470-01	LUAD	23	1194	Dead	539	1	1194	1
TCGA-62-A471-01	LUAD	24	1246	Alive	1246	0	1246	0
TCGA-62-A472-01	LUAD	21	910	Alive	290	1	910	0
TCGA-63-5128-01	LUSC	24	NaN	Dead	NaN	1	NaN	1
TCGA-63-5131-01	LUSC	16	NaN	Dead	NaN	0	NaN	0
TCGA-63-6202-01	LUSC	15	1602	Alive	1602	0	1602	0
TCGA-63-7020-01	LUSC	31	2133	Alive	2133	0	2133	0
TCGA-63-7021-01	LUSC	6	2142	Alive	1503	1	2142	0
TCGA-63-7022-01	LUSC	4	2073	Alive	2073	0	2073	0
TCGA-63-7023-01	LUSC	12	1682	Alive	1682	0	1682	0
TCGA-63-A5M9-01	LUSC	19	0	Alive	0	0	0	0
TCGA-63-A5MB-01	LUSC	19	3123	Alive	3123	0	3123	0
TCGA-63-A5MG-01	LUSC	11	2148	Alive	2148	0	2148	0
TCGA-63-A5MH-01	LUSC	19	2026	Alive	2026	0	2026	0
TCGA-63-A5MI-01	LUSC	19	1784	Alive	1784	0	1784	0
TCGA-63-A5MJ-01	LUSC	23	1824	Alive	1824	0	1824	0
TCGA-63-A5ML-01	LUSC	22	1386	Alive	1386	0	1386	0
TCGA-63-A5MM-01	LUSC	5	456	Dead	218	1	456	1
TCGA-63-A5MN-01	LUSC	6	345	Dead	320	1	345	1
TCGA-63-A5MP-01	LUSC	13	769	Alive	511	1	769	0
TCGA-63-A5MR-01	LUSC	21	2716	Alive	2716	0	2716	0
TCGA-63-A5MS-01	LUSC	24	2381	Alive	2381	0	2381	0
TCGA-63-A5MT-01	LUSC	9	498	Alive	427	1	498	0
TCGA-63-A5MU-01	LUSC	16	NaN	Dead	420	1	NaN	1
TCGA-63-A5MV-01	LUSC	13	1100	Alive	1100	0	1100	0
TCGA-63-A5MW-01	LUSC	19	1639	Alive	1639	0	1639	0
TCGA-63-A5MY-01	LUSC	10	1052	Alive	1052	0	1052	0
TCGA-64-1676-01	LUAD	16	1728	Alive	1728	0	1728	0
TCGA-64-1679-01	LUAD	25	2488	Alive	2488	0	2488	0
TCGA-64-1680-01	LUAD	18	1126	Alive	1126	0	1126	0
TCGA-64-1681-01	LUAD	26	1167	Dead	439	1	1167	NaN
TCGA-64-5774-01	LUAD	19	2676	Alive	246	1	2676	0
TCGA-64-5775-01	LUAD	14	62	Dead	62	1	62	1
TCGA-64-5778-01	LUAD	10	1305	Alive	962	1	1305	0
TCGA-64-5779-01	LUAD	19	864	Alive	795	1	864	0
TCGA-64-5781-01	LUAD	11	1559	Alive	96	1	1559	0
TCGA-64-5815-01	LUAD	8	866	Alive	866	0	866	0
TCGA-66-2727-01	LUSC	15	516	Dead	516	0	516	NaN
TCGA-66-2734-01	LUSC	14	1311	Alive	1311	0	1311	0
TCGA-66-2742-01	LUSC	21	641	Alive	641	0	641	0
TCGA-66-2744-01	LUSC	9	30	Alive	30	0	30	0
TCGA-66-2754-01	LUSC	12	61	Alive	61	0	61	0
TCGA-66-2755-01	LUSC	17	28	Alive	28	0	28	0
TCGA-66-2756-01	LUSC	24	30	Alive	30	0	30	0
TCGA-66-2757-01	LUSC	15	1338	Dead	912	1	1338	1
TCGA-66-2758-01	LUSC	16	639	Alive	639	0	639	0
TCGA-66-2759-01	LUSC	19	762	Alive	762	0	762	0
TCGA-66-2763-01	LUSC	8	30	Alive	30	0	30	0
TCGA-66-2765-01	LUSC	10	61	Alive	61	0	61	0
TCGA-66-2766-01	LUSC	13	31	Alive	31	0	31	0
TCGA-66-2767-01	LUSC	19	61	Alive	61	0	61	0
TCGA-66-2769-01	LUSC	20	215	Dead	215	0	215	NaN
TCGA-66-2770-01	LUSC	9	700	Alive	700	0	700	0
TCGA-66-2771-01	LUSC	11	578	Alive	578	0	578	0
TCGA-66-2773-01	LUSC	20	92	Dead	92	0	92	0
TCGA-66-2777-01	LUSC	27	61	Alive	61	0	61	0
TCGA-66-2778-01	LUSC	10	578	Alive	578	0	578	0
TCGA-66-2780-01	LUSC	16	366	Dead	366	0	366	NaN
TCGA-66-2781-01	LUSC	22	121	Alive	121	0	121	0
TCGA-66-2782-01	LUSC	13	365	Dead	304	1	365	1
TCGA-66-2783-01	LUSC	11	759	Alive	759	0	759	0
TCGA-66-2785-01	LUSC	17	60	Alive	60	0	60	0
TCGA-66-2786-01	LUSC	16	790	Alive	790	0	790	0
TCGA-66-2787-01	LUSC	24	1217	Alive	1217	0	1217	0
TCGA-66-2788-01	LUSC	12	699	Alive	699	0	699	0
TCGA-66-2789-01	LUSC	14	123	Dead	123	0	123	0
TCGA-66-2791-01	LUSC	13	153	Dead	153	0	153	NaN
TCGA-66-2792-01	LUSC	23	913	Alive	913	0	913	0
TCGA-66-2793-01	LUSC	26	306	Dead	306	0	306	0
TCGA-66-2794-01	LUSC	10	1645	Alive	1645	0	1645	0
TCGA-66-2795-01	LUSC	8	122	Alive	122	0	122	0
TCGA-66-2800-01	LUSC	24	1492	Alive	1492	0	1492	0
TCGA-67-3770-01	LUAD	16	610	Alive	610	0	610	0
TCGA-67-3771-01	LUAD	21	610	Alive	610	0	610	0
TCGA-67-3773-01	LUAD	5	427	Alive	427	0	427	0
TCGA-67-3774-01	LUAD	7	385	Alive	385	0	385	0
TCGA-67-4679-01	LUAD	2	448	Alive	448	0	448	0
TCGA-67-6215-01	LUAD	7	174	Alive	174	0	174	0
TCGA-67-6216-01	LUAD	2	141	Alive	141	0	141	0
TCGA-67-6217-01	LUAD	22	422	Alive	296	1	422	0
TCGA-68-7755-01	LUSC	14	83	Alive	83	0	83	0
TCGA-68-7756-01	LUSC	8	202	Alive	202	0	202	0
TCGA-68-7757-01	LUSC	12	211	Alive	211	0	211	0
TCGA-68-8250-01	LUSC	19	244	Alive	244	0	244	0
TCGA-68-8251-01	LUSC	24	406	Alive	406	0	406	0
TCGA-68-A59J-01	LUSC	19	448	Alive	448	0	448	0
TCGA-69-7760-01	LUAD	20	202	Alive	202	0	202	0
TCGA-69-7761-01	LUAD	15	186	Alive	186	0	186	0
TCGA-69-7763-01	LUAD	24	690	Alive	690	0	690	0
TCGA-69-7764-01	LUAD	8	414	Alive	414	0	414	0
TCGA-69-7765-01	LUAD	9	165	Alive	165	0	165	0
TCGA-69-7973-01	LUAD	23	230	Alive	230	0	230	0
TCGA-69-7974-01	LUAD	21	184	Alive	184	0	184	0
TCGA-69-7978-01	LUAD	16	134	Alive	134	0	134	0
TCGA-69-7979-01	LUAD	23	408	Alive	408	0	408	0
TCGA-69-7980-01	LUAD	22	411	Alive	411	0	411	0
TCGA-69-8253-01	LUAD	16	426	Alive	426	0	426	0
TCGA-69-8254-01	LUAD	1	409	Alive	409	0	409	0
TCGA-69-8255-01	LUAD	20	129	Alive	129	0	129	0
TCGA-6A-AB49-01	LUSC	17	NaN	Dead	NaN	0	NaN	0
TCGA-6D-AA2E-01	KIRC	0	362	Alive	362	0	362	0
TCGA-70-6722-01	LUSC	22	367	Alive	293	1	367	0
TCGA-70-6723-01	LUSC	13	375	Alive	312	1	375	0
TCGA-71-6725-01	LUAD	21	256	Alive	164	1	256	0
TCGA-73-4658-01	LUAD	8	1600	Dead	1600	0	1600	0
TCGA-73-4659-01	LUAD	24	711	Dead	35	1	711	1
TCGA-73-4662-01	LUAD	14	2515	Alive	21	1	2515	0
TCGA-73-4666-01	LUAD	22	800	Alive	800	0	800	0
TCGA-73-4668-01	LUAD	24	467	Alive	236	1	467	0
TCGA-73-4670-01	LUAD	26	131	Alive	131	0	131	0
TCGA-73-4675-01	LUAD	24	922	Dead	361	1	922	0
TCGA-73-4676-01	LUAD	9	281	Dead	281	1	281	1
TCGA-73-4677-01	LUAD	14	38	Dead	38	1	38	1
TCGA-73-7498-01	LUAD	7	1189	Alive	1189	0	1189	0
TCGA-73-7499-01	LUAD	23	1531	Dead	1447	1	1531	0
TCGA-73-A9RS-01	LUAD	18	340	Dead	107	1	340	1
TCGA-74-6573-01	GBM	6	105	Dead	105	1	105	1
TCGA-74-6575-01	GBM	8	636	Alive	93	1	636	0
TCGA-74-6577-01	GBM	6	132	Alive	132	1	132	0
TCGA-74-6578-01	GBM	6	436	Alive	222	1	436	0
TCGA-74-6581-01	GBM	7	250	Alive	250	0	250	0
TCGA-74-6584-01	GBM	6	228	Alive	91	1	228	0
TCGA-75-5122-01	LUAD	9	NaN	Dead	NaN	1	NaN	1
TCGA-75-5125-01	LUAD	20	2027	Dead	1752	1	2027	1
TCGA-75-5126-01	LUAD	7	NaN	Alive	NaN	0	NaN	0
TCGA-75-5146-01	LUAD	9	2368	Alive	1773	1	2368	0
TCGA-75-5147-01	LUAD	15	1333	Alive	1333	0	1333	0
TCGA-75-6203-01	LUAD	10	NaN	Alive	NaN	0	NaN	0
TCGA-75-6205-01	LUAD	24	NaN	Dead	NaN	1	NaN	1
TCGA-75-6206-01	LUAD	16	2590	Alive	2590	0	2590	0
TCGA-75-6207-01	LUAD	11	NaN	Dead	NaN	0	NaN	NaN
TCGA-75-6211-01	LUAD	17	NaN	Dead	NaN	1	NaN	1
TCGA-75-6212-01	LUAD	19	1516	Dead	1340	1	1516	1
TCGA-75-6214-01	LUAD	21	1115	Dead	419	1	1115	1
TCGA-75-7025-01	LUAD	19	3305	Alive	1481	1	3305	0
TCGA-75-7027-01	LUAD	23	3059	Alive	2949	1	3059	0
TCGA-75-7031-01	LUAD	18	NaN	Alive	NaN	0	NaN	0
TCGA-76-4925-01	GBM	12	146	Dead	88	1	146	NaN
TCGA-76-4926-01	GBM	5	138	Dead	34	1	138	1
TCGA-76-4928-01	GBM	7	94	Dead	94	1	94	1
TCGA-76-4929-01	GBM	31	111	Dead	111	1	111	1
TCGA-76-4931-01	GBM	5	279	Dead	112	1	279	1
TCGA-76-4934-01	GBM	25	77	Dead	77	0	77	0
TCGA-76-4935-01	GBM	5	1121	Dead	1121	0	1121	0
TCGA-76-6191-01	GBM	6	508	Dead	323	1	508	1
TCGA-76-6192-01	GBM	4	100	Dead	76	1	100	1
TCGA-76-6193-01	GBM	5	82	Dead	64	1	82	NaN
TCGA-76-6280-01	GBM	9	346	Dead	108	1	346	1
TCGA-76-6282-01	GBM	7	519	Dead	458	1	519	1
TCGA-76-6283-01	GBM	12	165	Dead	165	1	165	1
TCGA-76-6285-01	GBM	14	254	Dead	254	1	254	1
TCGA-76-6286-01	GBM	10	638	Dead	180	1	638	1
TCGA-76-6656-01	GBM	7	147	Dead	147	0	147	NaN
TCGA-76-6657-01	GBM	7	153	Dead	135	1	153	1
TCGA-76-6660-01	GBM	10	114	Dead	114	1	114	1
TCGA-76-6661-01	GBM	8	727	Dead	727	1	727	1
TCGA-76-6662-01	GBM	4	1048	Dead	205	1	1048	1
TCGA-76-6663-01	GBM	6	567	Dead	567	1	567	1
TCGA-76-6664-01	GBM	7	1101	Alive	1101	0	1101	0
TCGA-77-6842-01	LUSC	22	899	Dead	201	1	899	NaN
TCGA-77-6843-01	LUSC	8	2224	Dead	2224	0	2224	NaN
TCGA-77-6844-01	LUSC	11	2284	Dead	1788	1	2284	NaN
TCGA-77-6845-01	LUSC	16	708	Dead	708	0	708	NaN
TCGA-77-7139-01	LUSC	19	4261	Alive	4261	0	4261	0
TCGA-77-7140-01	LUSC	16	632	Dead	250	1	632	NaN
TCGA-77-7141-01	LUSC	22	15	Alive	15	0	15	0
TCGA-77-7142-01	LUSC	20	2227	Alive	2227	0	2227	0
TCGA-77-7335-01	LUSC	12	2133	Dead	2133	0	2133	NaN
TCGA-77-7337-01	LUSC	14	3253	Dead	3253	0	3253	NaN
TCGA-77-7338-01	LUSC	9	5	Dead	5	0	5	NaN
TCGA-77-7463-01	LUSC	26	1423	Dead	1423	0	1423	NaN
TCGA-77-7465-01	LUSC	17	990	Alive	990	0	990	0
TCGA-77-8007-01	LUSC	22	198	Dead	139	1	198	NaN
TCGA-77-8008-01	LUSC	14	2639	Dead	2639	0	2639	NaN
TCGA-77-8009-01	LUSC	24	1695	Dead	607	1	1695	NaN
TCGA-77-8128-01	LUSC	16	1150	Dead	1150	0	1150	NaN
TCGA-77-8130-01	LUSC	27	4765	Alive	4471	1	4765	0
TCGA-77-8131-01	LUSC	10	383	Dead	383	0	383	NaN
TCGA-77-8133-01	LUSC	21	1640	Dead	1640	0	1640	NaN
TCGA-77-8136-01	LUSC	14	1189	Dead	301	1	1189	NaN
TCGA-77-8138-01	LUSC	25	539	Dead	289	1	539	1
TCGA-77-8139-01	LUSC	25	3166	Alive	3166	0	3166	0
TCGA-77-8140-01	LUSC	14	351	Dead	351	0	351	NaN
TCGA-77-8143-01	LUSC	20	803	Dead	803	1	803	1
TCGA-77-8144-01	LUSC	13	833	Alive	833	0	833	0
TCGA-77-8145-01	LUSC	13	212	Dead	136	1	212	NaN
TCGA-77-8148-01	LUSC	20	2023	Alive	2023	0	2023	0
TCGA-77-8150-01	LUSC	21	1655	Dead	1278	1	1655	1
TCGA-77-8153-01	LUSC	13	1992	Alive	1992	0	1992	0
TCGA-77-8154-01	LUSC	11	1841	Alive	1841	0	1841	0
TCGA-77-8156-01	LUSC	23	1106	Alive	1106	0	1106	0
TCGA-77-A5FZ-01	LUSC	0	3838	Dead	3838	0	3838	NaN
TCGA-77-A5G1-01	LUSC	12	4026	Alive	2197	1	4026	0
TCGA-77-A5G3-01	LUSC	17	4570	Alive	4570	0	4570	0
TCGA-77-A5G6-01	LUSC	18	678	Dead	392	1	678	1
TCGA-77-A5G7-01	LUSC	13	180	Dead	180	0	180	NaN
TCGA-77-A5G8-01	LUSC	23	1884	Alive	1884	0	1884	0
TCGA-77-A5GB-01	LUSC	9	937	Dead	229	1	937	NaN
TCGA-77-A5GF-01	LUSC	26	840	Dead	722	1	840	1
TCGA-77-A5GH-01	LUSC	15	1182	Alive	1182	0	1182	0
TCGA-78-7145-01	LUAD	20	826	Dead	422	1	826	1
TCGA-78-7146-01	LUAD	17	173	Dead	173	0	173	NaN
TCGA-78-7147-01	LUAD	21	586	Dead	578	1	586	1
TCGA-78-7148-01	LUAD	6	626	Dead	182	1	626	NaN
TCGA-78-7149-01	LUAD	21	3940	Alive	3940	0	3940	0
TCGA-78-7150-01	LUAD	15	666	Dead	139	1	666	1
TCGA-78-7152-01	LUAD	6	1215	Dead	1202	1	1215	1
TCGA-78-7153-01	LUAD	16	3635	Alive	3635	0	3635	0
TCGA-78-7154-01	LUAD	22	593	Dead	593	0	593	NaN
TCGA-78-7155-01	LUAD	18	1171	Dead	209	1	1171	NaN
TCGA-78-7156-01	LUAD	4	976	Dead	976	0	976	NaN
TCGA-78-7158-01	LUAD	4	179	Dead	132	1	179	1
TCGA-78-7159-01	LUAD	22	1974	Alive	1974	0	1974	0
TCGA-78-7160-01	LUAD	16	697	Dead	697	0	697	NaN
TCGA-78-7161-01	LUAD	9	291	Dead	162	1	291	1
TCGA-78-7162-01	LUAD	5	3169	Dead	2218	1	3169	NaN
TCGA-78-7163-01	LUAD	27	7248	Alive	7248	0	7248	0
TCGA-78-7166-01	LUAD	3	258	Dead	258	0	258	NaN
TCGA-78-7167-01	LUAD	17	2681	Dead	726	1	2681	1
TCGA-78-7220-01	LUAD	28	807	Dead	531	1	807	1
TCGA-78-7535-01	LUAD	30	949	Dead	809	1	949	1
TCGA-78-7536-01	LUAD	16	244	Dead	231	1	244	1
TCGA-78-7537-01	LUAD	2	1622	Dead	1622	0	1622	NaN
TCGA-78-7539-01	LUAD	13	791	Alive	688	1	791	0
TCGA-78-7540-01	LUAD	6	1197	Dead	1197	0	1197	NaN
TCGA-78-7542-01	LUAD	28	321	Dead	321	0	321	NaN
TCGA-78-7633-01	LUAD	9	1528	Dead	1450	1	1528	1
TCGA-78-8640-01	LUAD	15	7062	Alive	7062	0	7062	0
TCGA-78-8655-01	LUAD	10	2360	Alive	2360	0	2360	0
TCGA-78-8660-01	LUAD	8	321	Dead	242	1	321	1
TCGA-78-8662-01	LUAD	19	3361	Dead	3044	1	3361	NaN
TCGA-79-5596-01	LUSC	9	NaN	Alive	NaN	0	NaN	0
TCGA-80-5607-01	LUAD	3	NaN	Alive	NaN	0	NaN	0
TCGA-80-5608-01	LUAD	15	2832	Alive	2832	0	2832	0
TCGA-80-5611-01	LUAD	14	2595	Alive	2595	0	2595	0
TCGA-81-5910-01	GBM	4	49	Dead	49	1	49	1
TCGA-81-5911-01	GBM	6	539	Alive	277	1	539	0
TCGA-83-5908-01	LUAD	15	824	Alive	824	0	824	0
TCGA-85-6175-01	LUSC	23	294	Dead	294	1	294	1
TCGA-85-6560-01	LUSC	25	1259	Alive	1259	0	1259	0
TCGA-85-6561-01	LUSC	12	1224	Alive	1224	0	1224	0
TCGA-85-6798-01	LUSC	19	195	Dead	180	1	195	1
TCGA-85-7696-01	LUSC	9	1111	Alive	1111	0	1111	0
TCGA-85-7697-01	LUSC	12	1063	Alive	1063	0	1063	0
TCGA-85-7698-01	LUSC	8	952	Alive	650	1	952	0
TCGA-85-7699-01	LUSC	14	1001	Dead	760	1	1001	1
TCGA-85-7710-01	LUSC	8	42	Alive	42	0	42	0
TCGA-85-7843-01	LUSC	23	35	Alive	35	0	35	0
TCGA-85-7844-01	LUSC	20	911	Alive	911	0	911	0
TCGA-85-7950-01	LUSC	26	576	Alive	576	0	576	0
TCGA-85-8048-01	LUSC	9	765	Alive	765	0	765	0
TCGA-85-8049-01	LUSC	28	579	Alive	579	0	579	0
TCGA-85-8052-01	LUSC	22	734	Alive	734	0	734	0
TCGA-85-8070-01	LUSC	8	960	Alive	960	0	960	0
TCGA-85-8071-01	LUSC	11	815	Alive	815	0	815	0
TCGA-85-8072-01	LUSC	19	932	Alive	932	0	932	0
TCGA-85-8276-01	LUSC	24	1050	Alive	1048	1	1050	0
TCGA-85-8277-01	LUSC	18	307	Dead	307	0	307	0
TCGA-85-8287-01	LUSC	20	23	Dead	23	0	23	0
TCGA-85-8288-01	LUSC	12	402	Dead	402	0	402	0
TCGA-85-8350-01	LUSC	21	683	Alive	683	0	683	0
TCGA-85-8351-01	LUSC	15	510	Alive	510	0	510	0
TCGA-85-8352-01	LUSC	17	161	Dead	128	1	161	1
TCGA-85-8353-01	LUSC	14	94	Dead	94	1	94	1
TCGA-85-8354-01	LUSC	14	995	Alive	995	0	995	0
TCGA-85-8355-01	LUSC	9	61	Alive	61	0	61	0
TCGA-85-8479-01	LUSC	10	468	Alive	468	0	468	0
TCGA-85-8481-01	LUSC	13	236	Dead	236	0	236	0
TCGA-85-8580-01	LUSC	11	1113	Alive	1113	0	1113	0
TCGA-85-8582-01	LUSC	25	1160	Alive	1160	0	1160	0
TCGA-85-8584-01	LUSC	7	383	Dead	383	0	383	0
TCGA-85-8664-01	LUSC	25	550	Dead	434	1	550	1
TCGA-85-8666-01	LUSC	26	687	Dead	687	0	687	0
TCGA-85-A4CL-01	LUSC	10	921	Dead	921	0	921	0
TCGA-85-A4CN-01	LUSC	15	1038	Alive	1038	0	1038	0
TCGA-85-A4JB-01	LUSC	22	942	Alive	942	0	942	0
TCGA-85-A4JC-01	LUSC	22	604	Dead	548	1	604	1
TCGA-85-A4PA-01	LUSC	0	741	Alive	741	0	741	0
TCGA-85-A4QQ-01	LUSC	12	927	Dead	927	0	927	0
TCGA-85-A4QR-01	LUSC	23	600	Alive	600	0	600	0
TCGA-85-A50M-01	LUSC	21	826	Dead	826	0	826	0
TCGA-85-A50Z-01	LUSC	8	493	Alive	462	1	493	0
TCGA-85-A510-01	LUSC	23	482	Alive	363	1	482	0
TCGA-85-A511-01	LUSC	19	455	Dead	390	1	455	1
TCGA-85-A512-01	LUSC	11	465	Alive	465	0	465	0
TCGA-85-A513-01	LUSC	4	910	Alive	910	0	910	0
TCGA-85-A53L-01	LUSC	14	377	Alive	377	0	377	0
TCGA-85-A5B5-01	LUSC	26	111	Alive	111	0	111	0
TCGA-86-6562-01	LUAD	17	376	Dead	274	1	376	1
TCGA-86-6851-01	LUAD	18	179	Alive	179	0	179	0
TCGA-86-7701-01	LUAD	19	947	Alive	424	1	947	0
TCGA-86-7711-01	LUAD	16	1046	Dead	1046	1	1046	1
TCGA-86-7713-01	LUAD	14	1157	Alive	1157	0	1157	0
TCGA-86-7714-01	LUAD	3	625	Dead	625	1	625	1
TCGA-86-7953-01	LUAD	24	997	Alive	997	0	997	0
TCGA-86-7954-01	LUAD	27	605	Alive	605	0	605	0
TCGA-86-7955-01	LUAD	22	1072	Alive	820	1	1072	0
TCGA-86-8054-01	LUAD	19	1148	Alive	1148	0	1148	0
TCGA-86-8055-01	LUAD	20	124	Dead	124	0	124	0
TCGA-86-8056-01	LUAD	3	139	Alive	139	0	139	0
TCGA-86-8073-01	LUAD	9	740	Alive	740	0	740	0
TCGA-86-8074-01	LUAD	18	24	Alive	24	0	24	0
TCGA-86-8075-01	LUAD	27	694	Dead	199	1	694	0
TCGA-86-8076-01	LUAD	1	993	Alive	993	0	993	0
TCGA-86-8278-01	LUAD	8	944	Alive	29	1	944	0
TCGA-86-8279-01	LUAD	28	949	Alive	949	0	949	0
TCGA-86-8280-01	LUAD	23	701	Alive	701	0	701	0
TCGA-86-8281-01	LUAD	3	0	Alive	0	0	0	0
TCGA-86-8358-01	LUAD	21	653	Alive	653	0	653	0
TCGA-86-8359-01	LUAD	16	444	Dead	444	0	444	0
TCGA-86-8585-01	LUAD	21	353	Alive	353	0	353	0
TCGA-86-8668-01	LUAD	10	423	Alive	423	0	423	0
TCGA-86-8669-01	LUAD	20	938	Alive	849	1	938	0
TCGA-86-8671-01	LUAD	0	839	Alive	839	0	839	0
TCGA-86-8672-01	LUAD	21	19	Dead	19	0	19	0
TCGA-86-8673-01	LUAD	30	862	Alive	636	1	862	0
TCGA-86-8674-01	LUAD	5	806	Alive	334	1	806	0
TCGA-86-A456-01	LUAD	8	896	Alive	896	0	896	0
TCGA-86-A4JF-01	LUAD	18	737	Dead	436	1	737	1
TCGA-86-A4P7-01	LUAD	6	415	Alive	415	0	415	0
TCGA-86-A4P8-01	LUAD	0	805	Alive	805	0	805	0
TCGA-87-5896-01	GBM	6	800	Alive	800	0	800	0
TCGA-90-7766-01	LUSC	12	289	Alive	289	1	289	0
TCGA-90-7767-01	LUSC	21	89	Alive	89	0	89	0
TCGA-90-7769-01	LUSC	17	358	Alive	358	0	358	0
TCGA-90-7964-01	LUSC	11	428	Alive	428	0	428	0
TCGA-90-A4ED-01	LUSC	17	615	Alive	615	0	615	0
TCGA-90-A4EE-01	LUSC	19	688	Alive	688	0	688	0
TCGA-90-A59Q-01	LUSC	26	322	Dead	274	1	322	1
TCGA-91-6828-01	LUAD	30	323	Alive	323	0	323	0
TCGA-91-6829-01	LUAD	17	1258	Dead	1258	0	1258	0
TCGA-91-6830-01	LUAD	11	60	Alive	18	1	60	0
TCGA-91-6831-01	LUAD	16	310	Alive	310	0	310	0
TCGA-91-6835-01	LUAD	13	79	Alive	79	0	79	0
TCGA-91-6836-01	LUAD	20	417	Alive	417	0	417	0
TCGA-91-6840-01	LUAD	21	372	Alive	372	0	372	0
TCGA-91-6847-01	LUAD	25	842	Alive	772	1	842	0
TCGA-91-6848-01	LUAD	15	224	Alive	224	0	224	0
TCGA-91-6849-01	LUAD	4	35	Alive	35	0	35	0
TCGA-91-7771-01	LUAD	20	492	Alive	492	0	492	0
TCGA-91-8496-01	LUAD	4	505	Alive	505	0	505	0
TCGA-91-8497-01	LUAD	1	434	Dead	434	0	434	0
TCGA-91-8499-01	LUAD	16	36	Alive	36	0	36	0
TCGA-91-A4BC-01	LUAD	24	44	Alive	44	0	44	0
TCGA-91-A4BD-01	LUAD	6	603	Alive	603	0	603	0
TCGA-92-7340-01	LUSC	6	82	Alive	82	0	82	0
TCGA-92-7341-01	LUSC	23	106	Alive	106	0	106	0
TCGA-92-8063-01	LUSC	14	122	Alive	122	0	122	0
TCGA-92-8064-01	LUSC	23	160	Alive	160	0	160	0
TCGA-92-8065-01	LUSC	10	70	Alive	70	0	70	0
TCGA-93-7347-01	LUAD	6	683	Alive	683	0	683	0
TCGA-93-7348-01	LUAD	12	531	Alive	531	0	531	0
TCGA-93-8067-01	LUAD	19	186	Alive	186	0	186	0
TCGA-93-A4JN-01	LUAD	25	718	Alive	718	0	718	0
TCGA-93-A4JO-01	LUAD	16	33	Dead	33	0	33	0
TCGA-93-A4JP-01	LUAD	10	578	Alive	497	1	578	0
TCGA-93-A4JQ-01	LUAD	21	526	Alive	526	0	526	0
TCGA-94-7033-01	LUSC	7	640	Alive	640	0	640	0
TCGA-94-7557-01	LUSC	28	5	Dead	5	0	5	0
TCGA-94-7943-01	LUSC	26	559	Alive	556	1	559	0
TCGA-94-8035-01	LUSC	11	122	Alive	122	0	122	0
TCGA-94-8490-01	LUSC	8	153	Alive	153	0	153	0
TCGA-94-8491-01	LUSC	7	810	Alive	641	1	810	0
TCGA-94-A4VJ-01	LUSC	19	430	Alive	430	0	430	0
TCGA-94-A5I4-01	LUSC	25	491	Alive	314	1	491	0
TCGA-94-A5I6-01	LUSC	26	538	Alive	481	1	538	0
TCGA-95-7039-01	LUAD	19	1272	Alive	1258	1	1272	0
TCGA-95-7043-01	LUAD	15	503	Dead	503	1	503	1
TCGA-95-7562-01	LUAD	27	87	Dead	87	0	87	0
TCGA-95-7567-01	LUAD	15	568	Alive	568	0	568	0
TCGA-95-7944-01	LUAD	13	377	Alive	377	0	377	0
TCGA-95-7947-01	LUAD	11	477	Alive	477	0	477	0
TCGA-95-7948-01	LUAD	17	476	Alive	476	0	476	0
TCGA-95-8039-01	LUAD	9	830	Alive	228	1	830	0
TCGA-95-8494-01	LUAD	21	84	Alive	84	0	84	0
TCGA-95-A4VK-01	LUAD	7	651	Alive	496	1	651	0
TCGA-95-A4VN-01	LUAD	27	553	Alive	553	0	553	0
TCGA-95-A4VP-01	LUAD	21	605	Alive	216	1	605	0
TCGA-96-7544-01	LUSC	12	2160	Dead	2160	0	2160	0
TCGA-96-7545-01	LUSC	11	1736	Dead	1693	1	1736	NaN
TCGA-96-8169-01	LUSC	14	557	Alive	557	0	557	0
TCGA-96-8170-01	LUSC	12	531	Alive	531	0	531	0
TCGA-96-A4JL-01	LUSC	7	842	Alive	842	0	842	0
TCGA-97-7546-01	LUAD	6	1285	Alive	1255	1	1285	0
TCGA-97-7547-01	LUAD	17	1965	Alive	775	1	1965	0
TCGA-97-7552-01	LUAD	3	1932	Alive	798	1	1932	0
TCGA-97-7553-01	LUAD	15	1870	Alive	1870	0	1870	0
TCGA-97-7554-01	LUAD	27	775	Alive	775	0	775	0
TCGA-97-7937-01	LUAD	26	564	Alive	564	0	564	0
TCGA-97-7938-01	LUAD	7	18	Dead	18	0	18	0
TCGA-97-7941-01	LUAD	2	484	Alive	484	0	484	0
TCGA-97-8171-01	LUAD	6	568	Alive	441	1	568	0
TCGA-97-8172-01	LUAD	13	545	Alive	545	0	545	0
TCGA-97-8174-01	LUAD	20	164	Dead	164	0	164	NaN
TCGA-97-8175-01	LUAD	8	551	Alive	294	1	551	0
TCGA-97-8176-01	LUAD	8	468	Dead	39	1	468	0
TCGA-97-8177-01	LUAD	19	499	Alive	499	0	499	0
TCGA-97-8179-01	LUAD	30	435	Alive	435	0	435	0
TCGA-97-8547-01	LUAD	10	657	Alive	657	0	657	0
TCGA-97-8552-01	LUAD	21	626	Alive	626	0	626	0
TCGA-97-A4LX-01	LUAD	14	614	Alive	614	0	614	0
TCGA-97-A4M0-01	LUAD	16	652	Alive	652	0	652	0
TCGA-97-A4M1-01	LUAD	20	601	Alive	601	0	601	0
TCGA-97-A4M2-01	LUAD	1	624	Alive	624	0	624	0
TCGA-97-A4M3-01	LUAD	5	540	Alive	54	1	540	0
TCGA-97-A4M5-01	LUAD	6	634	Alive	634	0	634	0
TCGA-97-A4M6-01	LUAD	9	568	Alive	568	0	568	0
TCGA-97-A4M7-01	LUAD	9	629	Alive	629	0	629	0
TCGA-98-7454-01	LUSC	16	652	Alive	652	0	652	0
TCGA-98-8020-01	LUSC	20	84	Dead	11	1	84	1
TCGA-98-8021-01	LUSC	13	937	Alive	918	1	937	0
TCGA-98-8022-01	LUSC	20	933	Dead	933	0	933	0
TCGA-98-8023-01	LUSC	19	649	Alive	649	0	649	0
TCGA-98-A538-01	LUSC	22	826	Alive	826	0	826	0
TCGA-98-A539-01	LUSC	20	173	Alive	173	1	173	0
TCGA-98-A53A-01	LUSC	14	552	Dead	552	0	552	NaN
TCGA-98-A53B-01	LUSC	28	61	Dead	61	0	61	0
TCGA-98-A53C-01	LUSC	0	822	Alive	822	0	822	0
TCGA-98-A53H-01	LUSC	0	618	Alive	427	1	618	0
TCGA-98-A53I-01	LUSC	11	565	Alive	565	0	565	0
TCGA-98-A53J-01	LUSC	28	630	Alive	630	0	630	0
TCGA-99-7458-01	LUAD	13	747	Alive	747	0	747	0
TCGA-99-8025-01	LUAD	20	1060	Alive	1060	0	1060	0
TCGA-99-8028-01	LUAD	3	1118	Alive	1118	0	1118	0
TCGA-99-8032-01	LUAD	18	44	Alive	44	0	44	0
TCGA-99-8033-01	LUAD	21	656	Dead	656	1	656	1
TCGA-99-AA5R-01	LUAD	0	658	Alive	658	0	658	0
TCGA-A1-A0SB-01	BRCA	0	259	Alive	259	0	259	0
TCGA-A1-A0SD-01	BRCA	11	437	Alive	437	0	437	0
TCGA-A1-A0SE-01	BRCA	10	1321	Alive	1321	0	1321	0
TCGA-A1-A0SF-01	BRCA	14	1463	Alive	1463	0	1463	0
TCGA-A1-A0SG-01	BRCA	4	434	Alive	434	0	434	0
TCGA-A1-A0SH-01	BRCA	2	1437	Alive	1437	0	1437	0
TCGA-A1-A0SI-01	BRCA	15	635	Alive	635	0	635	0
TCGA-A1-A0SJ-01	BRCA	24	416	Alive	416	0	416	0
TCGA-A1-A0SK-01	BRCA	16	967	Dead	967	1	967	1
TCGA-A1-A0SM-01	BRCA	3	242	Alive	242	0	242	0
TCGA-A1-A0SN-01	BRCA	18	1196	Alive	1196	0	1196	0
TCGA-A1-A0SP-01	BRCA	13	584	Alive	584	0	584	0
TCGA-A2-A04N-01	BRCA	3	4354	Alive	4354	0	4354	0
TCGA-A2-A04R-01	BRCA	5	3709	Alive	3709	0	3709	0
TCGA-A2-A04U-01	BRCA	21	2654	Alive	2654	0	2654	0
TCGA-A2-A04W-01	BRCA	17	3102	Alive	3102	0	3102	0
TCGA-A2-A0CK-01	BRCA	4	4159	Alive	1364	1	4159	0
TCGA-A2-A0CL-01	BRCA	25	3015	Alive	3015	0	3015	0
TCGA-A2-A0CR-01	BRCA	6	3283	Alive	3283	0	3283	0
TCGA-A2-A0CS-01	BRCA	17	2348	Dead	2348	0	2348	0
TCGA-A2-A0CV-01	BRCA	24	3011	Alive	3011	0	3011	0
TCGA-A2-A0CW-01	BRCA	15	3283	Alive	3283	0	3283	0
TCGA-A2-A0D3-01	BRCA	5	1873	Alive	1873	0	1873	0
TCGA-A2-A0EN-01	BRCA	9	4088	Alive	4088	0	4088	0
TCGA-A2-A0ES-01	BRCA	0	2190	Alive	2190	0	2190	0
TCGA-A2-A0EW-01	BRCA	2	1884	Dead	1353	1	1884	1
TCGA-A2-A0SU-01	BRCA	4	1662	Alive	1662	0	1662	0
TCGA-A2-A0SX-01	BRCA	11	1534	Alive	1239	1	1534	0
TCGA-A2-A0SY-01	BRCA	2	1347	Alive	1347	0	1347	0
TCGA-A2-A0T0-01	BRCA	4	533	Alive	533	0	533	0
TCGA-A2-A0T1-01	BRCA	17	521	Alive	521	0	521	0
TCGA-A2-A0T3-01	BRCA	31	1516	Alive	1516	0	1516	0
TCGA-A2-A0T4-01	BRCA	7	624	Alive	624	0	624	0
TCGA-A2-A0T5-01	BRCA	5	531	Alive	531	0	531	0
TCGA-A2-A0T6-01	BRCA	6	575	Alive	575	0	575	0
TCGA-A2-A0T7-01	BRCA	12	631	Alive	631	0	631	0
TCGA-A2-A0YC-01	BRCA	4	990	Alive	756	1	990	0
TCGA-A2-A0YD-01	BRCA	6	769	Alive	769	0	769	0
TCGA-A2-A0YE-01	BRCA	24	554	Alive	554	0	554	0
TCGA-A2-A0YF-01	BRCA	4	1535	Alive	1535	0	1535	0
TCGA-A2-A0YG-01	BRCA	29	666	Alive	666	0	666	0
TCGA-A2-A0YH-01	BRCA	17	659	Alive	659	0	659	0
TCGA-A2-A0YI-01	BRCA	4	1505	Alive	1505	0	1505	0
TCGA-A2-A0YJ-01	BRCA	25	566	Alive	559	1	566	0
TCGA-A2-A0YK-01	BRCA	6	588	Alive	588	0	588	0
TCGA-A2-A0YL-01	BRCA	4	1474	Alive	1474	0	1474	0
TCGA-A2-A0YM-01	BRCA	27	965	Alive	965	0	965	0
TCGA-A2-A0YT-01	BRCA	25	723	Dead	723	0	723	0
TCGA-A2-A1FV-01	BRCA	12	714	Alive	714	0	714	0
TCGA-A2-A1FW-01	BRCA	21	528	Alive	528	0	528	0
TCGA-A2-A1FX-01	BRCA	14	1847	Alive	1847	0	1847	0
TCGA-A2-A1FZ-01	BRCA	2	683	Alive	683	0	683	0
TCGA-A2-A1G0-01	BRCA	16	616	Alive	616	0	616	0
TCGA-A2-A1G1-01	BRCA	20	584	Alive	584	0	584	0
TCGA-A2-A259-01	BRCA	4	1596	Alive	1596	0	1596	0
TCGA-A2-A25A-01	BRCA	5	3276	Alive	3276	0	3276	0
TCGA-A2-A25C-01	BRCA	10	523	Alive	523	0	523	0
TCGA-A2-A25D-01	BRCA	7	552	Alive	552	0	552	0
TCGA-A2-A25E-01	BRCA	5	3204	Alive	2989	1	3204	0
TCGA-A2-A3KD-01	BRCA	5	1206	Alive	1206	0	1206	0
TCGA-A2-A3XT-01	BRCA	14	2770	Alive	2770	0	2770	0
TCGA-A2-A3XU-01	BRCA	10	912	Dead	574	1	912	1
TCGA-A2-A3XV-01	BRCA	6	996	Alive	996	0	996	0
TCGA-A2-A3XX-01	BRCA	23	1439	Dead	1439	0	1439	0
TCGA-A2-A3XZ-01	BRCA	9	1532	Alive	1532	0	1532	0
TCGA-A2-A3Y0-01	BRCA	6	1546	Alive	1546	0	1546	0
TCGA-A2-A4S1-01	BRCA	26	820	Alive	820	0	820	0
TCGA-A2-A4S2-01	BRCA	13	643	Alive	643	0	643	0
TCGA-A2-A4S3-01	BRCA	11	666	Alive	666	0	666	0
TCGA-A3-3308-01	KIRC	3	16	Alive	16	0	16	0
TCGA-A3-3311-01	KIRC	2	1191	Dead	1191	0	1191	0
TCGA-A3-3313-01	KIRC	7	735	Dead	735	0	735	0
TCGA-A3-3316-01	KIRC	26	1493	Alive	1493	0	1493	0
TCGA-A3-3317-01	KIRC	8	1491	Alive	560	1	1491	0
TCGA-A3-3319-01	KIRC	16	1130	Alive	1130	0	1130	0
TCGA-A3-3320-01	KIRC	1	1508	Alive	1508	0	1508	0
TCGA-A3-3322-01	KIRC	7	1478	Alive	1478	0	1478	0
TCGA-A3-3323-01	KIRC	1	1106	Alive	1106	0	1106	0
TCGA-A3-3326-01	KIRC	0	1137	Alive	1137	0	1137	0
TCGA-A3-3346-01	KIRC	15	137	Dead	114	1	137	1
TCGA-A3-3347-01	KIRC	12	1610	Dead	610	1	1610	1
TCGA-A3-3357-01	KIRC	5	2688	Alive	2688	0	2688	0
TCGA-A3-3358-01	KIRC	9	1307	Alive	1307	0	1307	0
TCGA-A3-3363-01	KIRC	2	319	Alive	319	0	319	0
TCGA-A3-3367-01	KIRC	1	2270	Alive	2270	0	2270	0
TCGA-A3-3370-01	KIRC	1	2274	Alive	2274	0	2274	0
TCGA-A3-3373-01	KIRC	4	1621	Alive	1621	0	1621	0
TCGA-A3-3374-01	KIRC	33	1314	Alive	1314	0	1314	0
TCGA-A3-3376-01	KIRC	0	1696	Dead	1696	0	1696	0
TCGA-A3-3378-01	KIRC	2	630	Alive	630	0	630	0
TCGA-A3-3380-01	KIRC	10	567	Alive	567	0	567	0
TCGA-A3-3382-01	KIRC	28	574	Alive	514	1	574	0
TCGA-A3-3383-01	KIRC	1	861	Alive	861	0	861	0
TCGA-A3-3385-01	KIRC	7	1993	Alive	1993	0	1993	0
TCGA-A3-3387-01	KIRC	3	617	Alive	617	0	617	0
TCGA-A3-A6NI-01	KIRC	4	1018	Alive	1018	0	1018	0
TCGA-A3-A6NJ-01	KIRC	1	468	Alive	468	0	468	0
TCGA-A3-A6NL-01	KIRC	3	689	Alive	689	0	689	0
TCGA-A3-A6NN-01	KIRC	6	3	Alive	3	0	3	0
TCGA-A3-A8CQ-01	KIRC	5	3	Alive	3	0	3	0
TCGA-A3-A8OU-01	KIRC	0	0	Alive	0	0	0	0
TCGA-A3-A8OV-01	KIRC	3	340	Alive	340	0	340	0
TCGA-A3-A8OW-01	KIRC	1	323	Alive	323	0	323	0
TCGA-A3-A8OX-01	KIRC	0	0	Alive	0	0	0	0
TCGA-A4-7286-01	KIRP	23	554	Alive	554	0	554	0
TCGA-A4-7287-01	KIRP	12	597	Dead	234	1	597	1
TCGA-A4-7288-01	KIRP	8	1857	Alive	1857	0	1857	0
TCGA-A4-7583-01	KIRP	6	3	Alive	3	0	3	0
TCGA-A4-7584-01	KIRP	7	650	Alive	650	0	650	0
TCGA-A4-7585-01	KIRP	2	1070	Dead	1070	0	1070	0
TCGA-A4-7732-01	KIRP	8	582	Alive	582	0	582	0
TCGA-A4-7734-01	KIRP	6	27	Alive	27	0	27	0
TCGA-A4-7828-01	KIRP	0	238	Alive	238	0	238	0
TCGA-A4-7915-01	KIRP	3	7	Alive	7	0	7	0
TCGA-A4-7996-01	KIRP	8	506	Alive	493	1	506	0
TCGA-A4-7997-01	KIRP	10	927	Alive	927	0	927	0
TCGA-A4-8098-01	KIRP	9	896	Alive	896	0	896	0
TCGA-A4-8310-01	KIRP	12	780	Alive	780	0	780	0
TCGA-A4-8311-01	KIRP	12	729	Alive	729	0	729	0
TCGA-A4-8312-01	KIRP	0	708	Alive	708	0	708	0
TCGA-A4-8515-01	KIRP	8	709	Alive	709	0	709	0
TCGA-A4-8517-01	KIRP	10	597	Alive	597	0	597	0
TCGA-A4-8630-01	KIRP	11	436	Alive	436	0	436	0
TCGA-A4-A48D-01	KIRP	6	379	Alive	379	0	379	0
TCGA-A4-A4ZT-01	KIRP	13	516	Alive	516	0	516	0
TCGA-A4-A57E-01	KIRP	16	258	Dead	258	1	258	1
TCGA-A4-A5DU-01	KIRP	15	496	Alive	496	0	496	0
TCGA-A4-A5XZ-01	KIRP	13	479	Alive	479	0	479	0
TCGA-A4-A5Y0-01	KIRP	3	252	Alive	252	0	252	0
TCGA-A4-A5Y1-01	KIRP	22	395	Dead	296	1	395	1
TCGA-A4-A6HP-01	KIRP	6	379	Alive	379	0	379	0
TCGA-A4-A772-01	KIRP	11	0	Alive	0	0	0	0
TCGA-A4-A7UZ-01	KIRP	10	0	Alive	0	0	0	0
TCGA-A5-A0GQ-01	UCEC	0	2247	Alive	2247	0	2247	0
TCGA-A5-A0R6-01	UCEC	17	1153	Alive	961	1	1153	0
TCGA-A5-A0R7-01	UCEC	10	535	Alive	535	0	535	0
TCGA-A5-A0R8-01	UCEC	0	596	Alive	42	1	596	0
TCGA-A5-A0R9-01	UCEC	2	749	Alive	749	0	749	0
TCGA-A5-A0RA-01	UCEC	0	884	Alive	884	0	884	0
TCGA-A5-A0VP-01	UCEC	3	1288	Alive	1288	0	1288	0
TCGA-A5-A0VQ-01	UCEC	0	485	Alive	485	0	485	0
TCGA-A5-A1OF-01	UCEC	0	973	Alive	973	0	973	0
TCGA-A5-A1OG-01	UCEC	18	973	Dead	337	1	973	1
TCGA-A5-A1OJ-01	UCEC	3	1006	Alive	1006	0	1006	0
TCGA-A5-A1OK-01	UCEC	2	917	Alive	917	0	917	0
TCGA-A5-A2K2-01	UCEC	14	3595	Alive	3595	0	3595	0
TCGA-A5-A2K3-01	UCEC	18	2012	Alive	2012	0	2012	0
TCGA-A5-A2K4-01	UCEC	30	871	Dead	528	1	871	1
TCGA-A5-A2K5-01	UCEC	0	752	Alive	752	0	752	0
TCGA-A5-A2K7-01	UCEC	0	1063	Alive	1063	0	1063	0
TCGA-A5-A3LO-01	UCEC	25	776	Alive	776	0	776	0
TCGA-A5-A3LP-01	UCEC	16	455	Alive	455	0	455	0
TCGA-A5-A7WK-01	UCEC	5	560	Alive	350	1	560	0
TCGA-A5-AB3J-01	UCEC	4	512	Alive	512	0	512	0
TCGA-A6-2671-01	COAD	25	1331	Dead	535	1	1331	1
TCGA-A6-2674-01	COAD	24	1331	Alive	735	1	1331	0
TCGA-A6-2675-01	COAD	21	1321	Alive	1321	0	1321	0
TCGA-A6-2677-01	COAD	8	740	Dead	740	0	740	0
TCGA-A6-2681-01	COAD	13	1387	Alive	1150	1	1387	0
TCGA-A6-2684-01	COAD	7	1127	Alive	976	1	1127	0
TCGA-A6-2685-01	COAD	11	1133	Alive	948	1	1133	0
TCGA-A6-2686-01	COAD	19	1126	Dead	1126	0	1126	0
TCGA-A6-3809-01	COAD	2	996	Alive	996	0	996	0
TCGA-A6-3810-01	COAD	22	1111	Alive	1111	0	1111	0
TCGA-A6-4105-01	COAD	17	442	Dead	364	1	442	0
TCGA-A6-4107-01	COAD	27	987	Alive	987	0	987	0
TCGA-A6-5656-01	COAD	10	1001	Alive	1001	0	1001	0
TCGA-A6-5657-01	COAD	8	962	Alive	962	0	962	0
TCGA-A6-5659-01	COAD	12	926	Alive	926	0	926	0
TCGA-A6-5660-01	COAD	16	888	Alive	888	0	888	0
TCGA-A6-5661-01	COAD	0	1020	Alive	1020	0	1020	0
TCGA-A6-5662-01	COAD	8	718	Alive	495	1	718	0
TCGA-A6-5664-01	COAD	2	672	Alive	183	1	672	0
TCGA-A6-5665-01	COAD	1	671	Alive	529	1	671	0
TCGA-A6-5666-01	COAD	11	995	Alive	509	1	995	0
TCGA-A6-5667-01	COAD	22	887	Alive	887	0	887	0
TCGA-A6-6137-01	COAD	8	824	Alive	824	0	824	0
TCGA-A6-6138-01	COAD	9	685	Alive	685	0	685	0
TCGA-A6-6142-01	COAD	21	763	Alive	654	1	763	0
TCGA-A6-6648-01	COAD	20	766	Alive	686	1	766	0
TCGA-A6-6649-01	COAD	19	735	Alive	735	0	735	0
TCGA-A6-6651-01	COAD	26	662	Alive	662	0	662	0
TCGA-A6-6652-01	COAD	13	751	Alive	751	0	751	0
TCGA-A6-6653-01	COAD	1	742	Alive	742	0	742	0
TCGA-A6-6654-01	COAD	26	726	Alive	726	0	726	0
TCGA-A6-6780-01	COAD	2	612	Alive	612	0	612	0
TCGA-A6-6781-01	COAD	0	598	Alive	598	0	598	0
TCGA-A6-6782-01	COAD	11	617	Alive	617	0	617	0
TCGA-A6-A565-01	COAD	0	494	Dead	301	1	494	1
TCGA-A6-A566-01	COAD	4	758	Dead	257	1	758	1
TCGA-A6-A567-01	COAD	14	1881	Dead	612	1	1881	1
TCGA-A6-A56B-01	COAD	11	1711	Dead	1678	1	1711	0
TCGA-A7-A0CE-01	BRCA	10	1074	Alive	1074	0	1074	0
TCGA-A7-A0CH-01	BRCA	3	1079	Alive	1079	0	1079	0
TCGA-A7-A0D9-01	BRCA	7	1139	Alive	1139	0	1139	0
TCGA-A7-A0DA-01	BRCA	16	1085	Alive	1085	0	1085	0
TCGA-A7-A0DB-01	BRCA	17	1007	Alive	1007	0	1007	0
TCGA-A7-A13D-01	BRCA	28	965	Alive	965	0	965	0
TCGA-A7-A13E-01	BRCA	22	614	Dead	556	1	614	1
TCGA-A7-A13F-01	BRCA	25	765	Alive	765	0	765	0
TCGA-A7-A13G-01	BRCA	4	718	Alive	586	1	718	0
TCGA-A7-A26E-01	BRCA	5	954	Alive	954	0	954	0
TCGA-A7-A26F-01	BRCA	9	738	Alive	738	0	738	0
TCGA-A7-A26G-01	BRCA	10	722	Alive	722	0	722	0
TCGA-A7-A26H-01	BRCA	8	724	Alive	291	1	724	0
TCGA-A7-A26I-01	BRCA	26	661	Alive	661	0	661	0
TCGA-A7-A26J-01	BRCA	18	627	Alive	627	0	627	0
TCGA-A7-A2KD-01	BRCA	17	679	Alive	679	0	679	0
TCGA-A7-A3RF-01	BRCA	0	408	Alive	174	1	408	0
TCGA-A7-A425-01	BRCA	25	447	Alive	419	1	447	0
TCGA-A7-A4SD-01	BRCA	20	441	Alive	441	0	441	0
TCGA-A7-A4SE-01	BRCA	15	644	Alive	644	0	644	0
TCGA-A7-A56D-01	BRCA	14	448	Alive	448	0	448	0
TCGA-A7-A5ZV-01	BRCA	19	368	Alive	368	0	368	0
TCGA-A7-A5ZW-01	BRCA	2	326	Alive	326	0	326	0
TCGA-A7-A5ZX-01	BRCA	3	336	Alive	336	0	336	0
TCGA-A7-A6VV-01	BRCA	23	313	Alive	313	0	313	0
TCGA-A7-A6VW-01	BRCA	13	285	Alive	285	0	285	0
TCGA-A7-A6VX-01	BRCA	17	317	Alive	317	0	317	0
TCGA-A7-A6VY-01	BRCA	7	266	Alive	266	0	266	0
TCGA-A8-A075-01	BRCA	19	518	Alive	518	0	518	0
TCGA-AA-3489-01	COAD	9	214	Dead	214	1	214	1
TCGA-AA-3492-01	COAD	0	92	Dead	92	0	92	0
TCGA-AA-3496-01	COAD	12	31	Alive	31	0	31	0
TCGA-AA-3502-01	COAD	5	1065	Alive	1065	0	1065	0
TCGA-AA-3506-01	COAD	9	1765	Alive	1765	0	1765	0
TCGA-AA-3510-01	COAD	0	1946	Alive	1946	0	1946	0
TCGA-AA-3511-01	COAD	19	212	Alive	59	1	212	0
TCGA-AA-3522-01	COAD	9	1127	Alive	1127	0	1127	0
TCGA-AA-3655-01	COAD	5	1856	Alive	1856	0	1856	0
TCGA-AA-3660-01	COAD	15	2375	Alive	2375	0	2375	0
TCGA-AA-3663-01	COAD	4	212	Alive	212	0	212	0
TCGA-AA-3712-01	COAD	21	0	Alive	0	0	0	0
TCGA-AA-3713-01	COAD	2	579	Alive	579	0	579	0
TCGA-AA-3947-01	COAD	0	1004	Alive	1004	0	1004	0
TCGA-AA-3984-01	COAD	7	0	Alive	0	0	0	0
TCGA-AA-A00N-01	COAD	0	122	Dead	122	1	122	1
TCGA-AA-A010-01	COAD	0	1064	Alive	1064	0	1064	0
TCGA-AA-A01P-01	COAD	0	1158	Dead	762	1	1158	1
TCGA-AA-A01R-01	COAD	2	1065	Alive	608	1	1065	0
TCGA-AA-A022-01	COAD	7	0	Alive	0	0	0	0
TCGA-AC-A23C-01	BRCA	4	585	Alive	585	0	585	0
TCGA-AC-A23E-01	BRCA	19	698	Alive	698	0	698	0
TCGA-AC-A23H-01	BRCA	16	174	Dead	174	1	174	1
TCGA-AC-A2B8-01	BRCA	3	677	Alive	654	1	677	0
TCGA-AC-A2BK-01	BRCA	14	2222	Alive	2222	0	2222	0
TCGA-AC-A2BM-01	BRCA	18	3022	Alive	3022	0	3022	0
TCGA-AC-A2FB-01	BRCA	4	1234	Alive	1234	0	1234	0
TCGA-AC-A2FF-01	BRCA	0	2759	Alive	2759	0	2759	0
TCGA-AC-A2FG-01	BRCA	3	1853	Alive	1853	0	1853	0
TCGA-AC-A2FK-01	BRCA	0	2650	Alive	2650	0	2650	0
TCGA-AC-A2FO-01	BRCA	2	2255	Alive	2255	0	2255	0
TCGA-AC-A2QH-01	BRCA	18	1005	Alive	1005	0	1005	0
TCGA-AC-A3HN-01	BRCA	5	496	Alive	496	0	496	0
TCGA-AC-A3OD-01	BRCA	6	451	Alive	451	0	451	0
TCGA-AC-A3QP-01	BRCA	2	675	Alive	675	0	675	0
TCGA-AC-A3QQ-01	BRCA	6	734	Alive	734	0	734	0
TCGA-AC-A3W5-01	BRCA	23	504	Alive	504	0	504	0
TCGA-AC-A3YI-01	BRCA	0	707	Alive	707	0	707	0
TCGA-AC-A3YJ-01	BRCA	1	754	Alive	754	0	754	0
TCGA-AC-A4ZE-01	BRCA	7	890	Alive	890	0	890	0
TCGA-AC-A5EH-01	BRCA	25	511	Alive	511	0	511	0
TCGA-AC-A5EI-01	BRCA	8	442	Alive	442	0	442	0
TCGA-AC-A5XS-01	BRCA	9	588	Alive	588	0	588	0
TCGA-AC-A5XU-01	BRCA	4	455	Alive	455	0	455	0
TCGA-AC-A62V-01	BRCA	18	348	Dead	348	1	348	1
TCGA-AC-A62X-01	BRCA	29	417	Alive	417	0	417	0
TCGA-AC-A62Y-01	BRCA	22	530	Alive	530	0	530	0
TCGA-AC-A6IV-01	BRCA	6	568	Alive	568	0	568	0
TCGA-AC-A6IW-01	BRCA	13	413	Alive	413	0	413	0
TCGA-AC-A6IX-01	BRCA	5	373	Alive	373	0	373	0
TCGA-AC-A6NO-01	BRCA	8	51	Alive	51	0	51	0
TCGA-AC-A7VB-01	BRCA	8	250	Alive	250	0	250	0
TCGA-AC-A7VC-01	BRCA	1	1	Alive	1	0	1	0
TCGA-AC-A8OP-01	BRCA	20	614	Alive	614	0	614	0
TCGA-AC-A8OQ-01	BRCA	23	34	Alive	34	0	34	0
TCGA-AC-A8OR-01	BRCA	1	40	Alive	40	0	40	0
TCGA-AC-A8OS-01	BRCA	8	70	Alive	70	0	70	0
TCGA-AD-5900-01	COAD	6	370	Alive	370	0	370	0
TCGA-AD-6548-01	COAD	4	650	Alive	650	0	650	0
TCGA-AD-6888-01	COAD	30	472	Dead	343	1	472	1
TCGA-AD-6889-01	COAD	0	2532	Dead	1516	1	2532	0
TCGA-AD-6890-01	COAD	9	746	Alive	746	0	746	0
TCGA-AD-6895-01	COAD	0	763	Alive	763	0	763	0
TCGA-AD-6899-01	COAD	20	176	Dead	176	0	176	0
TCGA-AD-6901-01	COAD	25	682	Dead	468	1	682	1
TCGA-AD-6963-01	COAD	19	834	Alive	834	0	834	0
TCGA-AD-6964-01	COAD	0	331	Dead	325	1	331	1
TCGA-AD-6965-01	COAD	18	805	Alive	648	1	805	0
TCGA-AD-A5EJ-01	COAD	1	0	Alive	0	0	0	0
TCGA-AD-A5EK-01	COAD	25	500	Alive	500	0	500	0
TCGA-AF-2687-01	READ	24	1427	Alive	1267	1	1427	0
TCGA-AF-2690-01	READ	25	524	Dead	524	0	524	0
TCGA-AF-2693-01	READ	8	1155	Alive	1155	0	1155	0
TCGA-AF-3911-01	READ	20	1148	Alive	695	1	1148	0
TCGA-AF-4110-01	READ	23	912	Alive	912	0	912	0
TCGA-AF-5654-01	READ	8	512	Dead	512	0	512	0
TCGA-AF-6136-01	READ	27	741	Alive	199	1	741	0
TCGA-AF-6655-01	READ	19	609	Alive	609	0	609	0
TCGA-AF-6672-01	READ	21	748	Alive	279	1	748	0
TCGA-AF-A56K-01	READ	14	2635	Alive	1217	1	2635	0
TCGA-AF-A56L-01	READ	20	2007	Alive	2007	0	2007	0
TCGA-AF-A56N-01	READ	6	360	Alive	360	0	360	0
TCGA-AG-3591-01	READ	22	1035	Alive	1035	0	1035	0
TCGA-AG-3592-01	READ	26	1035	Alive	1035	0	1035	0
TCGA-AG-3725-01	READ	21	638	Alive	638	0	638	0
TCGA-AG-3731-01	READ	15	1126	Alive	1126	0	1126	0
TCGA-AG-3732-01	READ	13	1003	Alive	1003	0	1003	0
TCGA-AG-3742-01	READ	10	30	Alive	30	0	30	0
TCGA-AG-4021-01	READ	11	121	Dead	0	1	121	1
TCGA-AG-4022-01	READ	31	1400	Alive	1400	0	1400	0
TCGA-AH-6544-01	READ	18	1173	Alive	1173	0	1173	0
TCGA-AH-6547-01	READ	2	76	Dead	76	0	76	0
TCGA-AH-6643-01	READ	19	1314	Dead	1026	1	1314	1
TCGA-AH-6644-01	READ	31	838	Alive	838	0	838	0
TCGA-AH-6897-01	READ	13	804	Alive	804	0	804	0
TCGA-AH-6903-01	READ	2	592	Alive	592	0	592	0
TCGA-AJ-A23M-01	UCEC	20	616	Dead	516	1	616	1
TCGA-AJ-A23N-01	UCEC	17	439	Dead	439	1	439	1
TCGA-AJ-A23O-01	UCEC	3	312	Dead	312	0	312	0
TCGA-AJ-A2QK-01	UCEC	6	643	Alive	606	1	643	0
TCGA-AJ-A2QL-01	UCEC	1	602	Alive	602	0	602	0
TCGA-AJ-A2QM-01	UCEC	11	894	Alive	894	0	894	0
TCGA-AJ-A2QN-01	UCEC	6	1069	Alive	1069	0	1069	0
TCGA-AJ-A2QO-01	UCEC	0	1045	Dead	1045	0	1045	0
TCGA-AJ-A3BD-01	UCEC	17	1039	Alive	1039	0	1039	0
TCGA-AJ-A3BF-01	UCEC	11	551	Alive	384	1	551	0
TCGA-AJ-A3BG-01	UCEC	1	550	Alive	480	1	550	0
TCGA-AJ-A3BH-01	UCEC	4	NaN	Alive	NaN	0	NaN	0
TCGA-AJ-A3BI-01	UCEC	19	575	Alive	373	1	575	0
TCGA-AJ-A3BK-01	UCEC	4	1031	Alive	1031	0	1031	0
TCGA-AJ-A3EJ-01	UCEC	18	50	Dead	50	1	50	1
TCGA-AJ-A3EK-01	UCEC	0	446	Alive	446	0	446	0
TCGA-AJ-A3EL-01	UCEC	0	684	Alive	684	0	684	0
TCGA-AJ-A3EM-01	UCEC	19	677	Alive	677	0	677	0
TCGA-AJ-A3I9-01	UCEC	7	519	Dead	370	1	519	1
TCGA-AJ-A3IA-01	UCEC	18	633	Alive	633	0	633	0
TCGA-AJ-A3NF-01	UCEC	12	645	Alive	645	0	645	0
TCGA-AJ-A3NG-01	UCEC	4	475	Alive	475	0	475	0
TCGA-AJ-A3OJ-01	UCEC	0	467	Alive	467	0	467	0
TCGA-AJ-A3OK-01	UCEC	0	485	Alive	485	0	485	0
TCGA-AJ-A3OL-01	UCEC	3	449	Dead	424	1	449	1
TCGA-AJ-A3QS-01	UCEC	16	513	Alive	513	0	513	0
TCGA-AJ-A3TW-01	UCEC	12	513	Alive	513	0	513	0
TCGA-AJ-A5DV-01	UCEC	0	679	Alive	679	0	679	0
TCGA-AJ-A5DW-01	UCEC	0	390	Alive	390	0	390	0
TCGA-AJ-A6NU-01	UCEC	5	632	Alive	632	0	632	0
TCGA-AJ-A8CT-01	UCEC	0	82	Alive	82	0	82	0
TCGA-AJ-A8CV-01	UCEC	0	1068	Alive	1068	0	1068	0
TCGA-AJ-A8CW-01	UCEC	4	4	Alive	4	0	4	0
TCGA-AK-3426-01	KIRC	7	885	Dead	256	1	885	1
TCGA-AK-3427-01	KIRC	8	3583	Alive	3583	0	3583	0
TCGA-AK-3430-01	KIRC	18	480	Dead	480	0	480	NaN
TCGA-AK-3436-01	KIRC	21	3331	Alive	1189	1	3331	0
TCGA-AK-3440-01	KIRC	16	2865	Alive	2865	0	2865	0
TCGA-AK-3443-01	KIRC	2	1423	Alive	1423	0	1423	0
TCGA-AK-3444-01	KIRC	4	1471	Alive	1471	0	1471	0
TCGA-AK-3451-01	KIRC	2	2868	Alive	2868	0	2868	0
TCGA-AK-3453-01	KIRC	31	2531	Alive	2531	0	2531	0
TCGA-AK-3455-01	KIRC	3	683	Dead	683	0	683	NaN
TCGA-AK-3456-01	KIRC	1	1143	Alive	1143	0	1143	0
TCGA-AK-3458-01	KIRC	10	1168	Alive	1168	0	1168	0
TCGA-AK-3465-01	KIRC	13	369	Alive	369	0	369	0
TCGA-AL-3466-01	KIRP	28	293	Dead	138	1	293	1
TCGA-AL-3467-01	KIRP	0	2135	Alive	2135	0	2135	0
TCGA-AL-3472-01	KIRP	4	2029	Alive	2029	0	2029	0
TCGA-AL-3473-01	KIRP	2	1906	Alive	1906	0	1906	0
TCGA-AL-7173-01	KIRP	6	2060	Alive	332	1	2060	0
TCGA-AM-5820-01	COAD	6	14	Alive	14	0	14	0
TCGA-AM-5821-01	COAD	4	28	Alive	28	0	28	0
TCGA-AN-A0XL-01	BRCA	13	163	Alive	163	0	163	0
TCGA-AN-A0XN-01	BRCA	12	10	Alive	10	0	10	0
TCGA-AN-A0XO-01	BRCA	4	375	Alive	375	0	375	0
TCGA-AN-A0XP-01	BRCA	14	9	Alive	9	0	9	0
TCGA-AN-A0XR-01	BRCA	6	10	Alive	10	0	10	0
TCGA-AN-A0XS-01	BRCA	19	10	Alive	10	0	10	0
TCGA-AN-A0XT-01	BRCA	9	10	Alive	10	0	10	0
TCGA-AN-A0XU-01	BRCA	10	10	Alive	10	0	10	0
TCGA-AN-A0XV-01	BRCA	2	162	Alive	162	0	162	0
TCGA-AN-A0XW-01	BRCA	6	170	Alive	170	0	170	0
TCGA-AO-A03M-01	BRCA	14	1866	Alive	1866	0	1866	0
TCGA-AO-A03N-01	BRCA	23	2031	Alive	1645	1	2031	0
TCGA-AO-A03U-01	BRCA	1	1793	Dead	1614	1	1793	0
TCGA-AO-A03V-01	BRCA	7	1351	Alive	1351	0	1351	0
TCGA-AO-A0JG-01	BRCA	6	798	Alive	798	0	798	0
TCGA-AO-A124-01	BRCA	15	3506	Alive	3506	0	3506	0
TCGA-AO-A125-01	BRCA	5	3456	Alive	3456	0	3456	0
TCGA-AO-A126-01	BRCA	4	3307	Alive	267	1	3307	0
TCGA-AO-A128-01	BRCA	25	3248	Alive	3248	0	3248	0
TCGA-AO-A129-01	BRCA	9	3286	Alive	3286	0	3286	0
TCGA-AO-A12A-01	BRCA	25	3112	Alive	3112	0	3112	0
TCGA-AO-A12B-01	BRCA	19	2989	Alive	2989	0	2989	0
TCGA-AO-A12D-01	BRCA	16	2515	Alive	2515	0	2515	0
TCGA-AO-A12E-01	BRCA	18	2142	Alive	2142	0	2142	0
TCGA-AO-A12F-01	BRCA	21	1842	Alive	1842	0	1842	0
TCGA-AO-A12G-01	BRCA	6	1639	Alive	1639	0	1639	0
TCGA-AO-A12H-01	BRCA	0	1234	Alive	1234	0	1234	0
TCGA-AO-A1KR-01	BRCA	13	2513	Alive	2513	0	2513	0
TCGA-AO-A1KT-01	BRCA	11	541	Alive	541	0	541	0
TCGA-AP-A059-01	UCEC	0	1461	Alive	1461	0	1461	0
TCGA-AP-A0LE-01	UCEC	1	3357	Alive	3357	0	3357	0
TCGA-AP-A0LF-01	UCEC	13	2859	Alive	2859	0	2859	0
TCGA-AP-A0LL-01	UCEC	1	2554	Alive	790	1	2554	0
TCGA-AP-A0LM-01	UCEC	0	825	Alive	825	0	825	0
TCGA-AP-A0LP-01	UCEC	0	1875	Alive	1875	0	1875	0
TCGA-AP-A0LQ-01	UCEC	2	2457	Alive	2457	0	2457	0
TCGA-AP-A0LS-01	UCEC	0	2904	Alive	2904	0	2904	0
TCGA-AP-A1DH-01	UCEC	0	2180	Alive	2180	0	2180	0
TCGA-AP-A1DK-01	UCEC	0	2767	Alive	2767	0	2767	0
TCGA-AP-A1DM-01	UCEC	1	1700	Alive	1700	0	1700	0
TCGA-AP-A1DO-01	UCEC	9	952	Alive	952	0	952	0
TCGA-AP-A1DP-01	UCEC	1	1081	Dead	831	1	1081	1
TCGA-AP-A1DQ-01	UCEC	20	1423	Dead	905	1	1423	1
TCGA-AP-A1DR-01	UCEC	0	1495	Alive	1495	0	1495	0
TCGA-AP-A1DV-01	UCEC	0	204	Alive	204	0	204	0
TCGA-AP-A1E0-01	UCEC	0	1832	Alive	1832	0	1832	0
TCGA-AP-A1E1-01	UCEC	1	1395	Alive	1395	0	1395	0
TCGA-AP-A1E3-01	UCEC	2	847	Alive	847	0	847	0
TCGA-AP-A1E4-01	UCEC	5	1555	Alive	158	1	1555	0
TCGA-AP-A5FX-01	UCEC	16	1099	Dead	407	1	1099	1
TCGA-AQ-A04H-01	BRCA	15	754	Alive	754	0	754	0
TCGA-AQ-A0Y5-01	BRCA	20	172	Dead	172	0	172	0
TCGA-AQ-A1H2-01	BRCA	10	475	Alive	475	0	475	0
TCGA-AQ-A1H3-01	BRCA	9	989	Alive	989	0	989	0
TCGA-AQ-A54O-01	BRCA	20	1001	Alive	1001	0	1001	0
TCGA-AQ-A7U7-01	BRCA	10	584	Dead	584	0	584	0
TCGA-AR-A0TP-01	BRCA	5	4275	Alive	4275	0	4275	0
TCGA-AR-A0TQ-01	BRCA	11	2991	Alive	2991	0	2991	0
TCGA-AR-A0TR-01	BRCA	19	160	Dead	160	0	160	NaN
TCGA-AR-A0TS-01	BRCA	14	2558	Alive	2558	0	2558	0
TCGA-AR-A0TT-01	BRCA	12	3316	Alive	3316	0	3316	0
TCGA-AR-A0TV-01	BRCA	15	2288	Alive	2288	0	2288	0
TCGA-AR-A0TW-01	BRCA	16	3009	Alive	739	1	3009	0
TCGA-AR-A0TX-01	BRCA	7	1972	Alive	1972	0	1972	0
TCGA-AR-A0TZ-01	BRCA	9	3262	Dead	1313	1	3262	NaN
TCGA-AR-A0U0-01	BRCA	20	1988	Alive	1988	0	1988	0
TCGA-AR-A0U1-01	BRCA	6	4052	Alive	4052	0	4052	0
TCGA-AR-A0U2-01	BRCA	22	2551	Dead	1609	1	2551	1
TCGA-AR-A0U3-01	BRCA	14	4080	Alive	4080	0	4080	0
TCGA-AR-A0U4-01	BRCA	11	3261	Alive	3261	0	3261	0
TCGA-AR-A1AH-01	BRCA	12	3807	Alive	1136	1	3807	0
TCGA-AR-A1AI-01	BRCA	22	3296	Alive	588	1	3296	0
TCGA-AR-A1AJ-01	BRCA	33	3072	Alive	3072	0	3072	0
TCGA-AR-A1AK-01	BRCA	14	3159	Alive	3159	0	3159	0
TCGA-AR-A1AL-01	BRCA	3	2971	Alive	2971	0	2971	0
TCGA-AR-A1AN-01	BRCA	9	2920	Alive	2920	0	2920	0
TCGA-AR-A1AO-01	BRCA	0	2618	Alive	2618	0	2618	0
TCGA-AR-A1AP-01	BRCA	12	2856	Alive	2856	0	2856	0
TCGA-AR-A1AQ-01	BRCA	18	3021	Alive	3021	0	3021	0
TCGA-AR-A1AR-01	BRCA	17	524	Dead	268	1	524	1
TCGA-AR-A1AS-01	BRCA	6	1150	Alive	1150	0	1150	0
TCGA-AR-A1AU-01	BRCA	6	2868	Alive	2868	0	2868	0
TCGA-AR-A1AV-01	BRCA	23	1864	Alive	1864	0	1864	0
TCGA-AR-A1AW-01	BRCA	12	2632	Alive	2632	0	2632	0
TCGA-AR-A1AX-01	BRCA	7	2629	Alive	2629	0	2629	0
TCGA-AR-A1AY-01	BRCA	13	1026	Alive	1026	0	1026	0
TCGA-AR-A24H-01	BRCA	15	4894	Alive	4894	0	4894	0
[truncated: 6,688 more rows]
