# Supplementary material for: Interplay between DNA damage repair and apoptosis shapes cancer evolution through aneuploidy and microsatellite instability
Source: Nat Commun. 2020 Mar 6;11:1234. doi: 10.1038/s41467-020-15094-2 (PMC7060240; doi:10.1038/s41467-020-15094-2)
Supplement: Supplementary file 7 — Supplementary Data 4 [file 41467_2020_15094_MOESM7_ESM.xlsx]

## Sheet: Sheet1
Supplementary Data file 4 - selection p-values assigned to selected DNA damage response genes in each tumor type (binomial p-value) and tumor cluster (combined chi-squared P-values)
		Gastrointestinal and endometrial							Other tumor types
		UCS	READ	COAD	STAD	UCEC	Combined		DLBC	OV	UVM	CHOL	PCPG	KICH	MESO	TGCT	THYM	ACC	PAAD	THCA	GBM	ESCA	SARC	PRAD	LUAD	CESC	SKCM	KIRP	HNSC	LIHC	KIRC	LUSC	LGG	BRCA	BLCA	Combined
Repair	MSH2	3.31889	3.5702	0.633311	4.66882	3.43667	0.00618894		0	0	0	0	0	0	0	0	0	0	0	0	0	0	0	0	0	0	0	0	0	0	0	0	0	0	0	1
	PMS2	0.162677	2.48759	4.82297	3.78151	3.90668	0.0638681		0.256883	0.0985325	0	0	1.99961	0.140835	2.62574	0.492233	0	3.78151	0.234603	0	0.92775	1.37298	1.50274	0.534792	0.116443	0	2.18391	0	0.0679402	1.80254	3.84214	2.24528	2.02976	0.625764	0.759654	0.425988
	ERCC2	2.90115	5.22843	2.7027	3.5702	0.720323	0.0938833		0	0	0	0	0	0	0	0	0	0	0	0	0	0	0	0	0	0	0	0	0	0	0	0	0	0	0	1
	POLE2	4.21683	2.28399	3.67029	3.03121	1.58429	0.0139643		0	0.774084	1.21656	0.161101	0.605912	0.457747	1.00892	0	1.59085	0.111936	1.69474	0.134681	0	0.47054	0.23291	0.461993	0.368619	0.274366	1.24875	0.878153	0.56972	0.249975	1.45567	0.685136	0.518901	0	0.100013	0.995827
	ERCC6	3.21353	2.64443	1.63799	3.31889	3.84214	0.0476732		0.148581	0.60101	0.396125	0	1.08927	1.28201	0.725848	0.591278	0.116443	2.62574	1.86114	1.59085	3.90668	2.66348	0	0.16742	1.96077	0.202907	2.85353	1.7627	2.33806	0	0	0	0.267336	0.997955	1.61078	0.281723
	POLD2	3.90668	3.52368	3.03121	2.76458	1.30646	0.00928647		0.181786	0.279671	0	0.124002	0.153257	0.246538	1.68747	0	0.353234	0.794643	2.20801	0.800595	0.523416	0.18662	0.345629	1.45567	1.91425	0.382278	0.47054	0.317616	1.28685	0.162677	0	1.75491	0.849534	0.459868	0.0765858	0.984668
	ERCC5	3.35663	5.92158	1.97033	1.73953	1.51486	0.00804505		0.969279	3.35663	1.45567	0.279671	0.706643	1.18978	0.865333	2.48759	0.134681	0.358976	0.234603	0.914282	0	0.931146	1.20755	0.136216	0.276132	1.70207	0.543988	2.85353	0.969279	0.855824	1.75491	0.63584	2.90115	1.16799	0.537083	0.302472
	RAD23B	2.27092	2.62574	2.33806	2.83054	4.4175	0.000780862		0.586447	1.44994	3.18074	0.56972	1.62429	3.47923	0.671926	0.404126	2.04001	0	0.479161	2.20801	0.139293	1.68025	0.26384	0.541681	1.15514	2.28399	0.193103	0.290367	1.54582	0.714828	0.355144	0.756792	0.479161	1.17231	0.274366	0.361381
	PARP1	1.55848	3.03121	2.20801	4.53528	2.80806	0.00639785		2.39522	0.426461	0.270845	0.161101	0.543988	1.84404	0.428517	0	1.04257	4.04978	0.666691	0.58886	0	0.262096	0.164255	0.567353	0.555602	0.742608	0.204551	0	0.351327	0.328728	0.60101	1.23483	0.229531	0.440939	2.16038	0.912798
	SUMO2	2.52038	3.67029	3.39585	2.48759	1.93259	0.0257412		0.40815	0.253423	1.03123	1.58429	0.525681	1.48483	0.897698	0	0	0.237999	0.214468	0.776995	0.304807	0.548618	1.37298	1.52713	1.49673	1.19863	0.818668	1.19419	0.534792	0.55094	1.28201	0.997955	0.426461	0.797614	0.58886	0.880075
	XRCC6	2.64443	2.72291	2.97714	2.95116	2.24528	0.00124333		0.591278	1.15514	0	0.343737	0.459868	0.555602	0.666691	2.35205	0	0.537083	0.884626	1.35204	0.461993	1.25343	1.34173	0.124002	1.13826	0.598568	0.620764	2.80806	0.530226	0.56972	0.288576	0.900993	0.188237	0.608372	2.06085	0.809981
	MSH6	5.92158	2.12609	0.900993	0.13009	4.31214	0.00110821		0.840174	0.185006	0.560286	0.288576	0.418281	1.58429	0.239701	0	0.231219	0.557942	0.717572	0.944845	2.33806	0	0.239701	0.638375	0.0327005	0.917632	0.643464	1.37828	0.197993	0	0	0.114939	1.19863	0.372502	3.52368	0.968984
	PCNA	2.92585	6.61473	0.286789	1.77054	1.77054	0.0501549		0	0.476999	0.868522	0.874933	0.36475	0.343737	0.2779	0.762523	1.91425	1.89623	3.61899	1.9419	1.61078	0.496628	0.400118	0	0.196361	1.95129	0.209497	0.461993	0.0494606	0.969279	0	1.47306	0.608372	0.887878	1.23483	0.711674
	XRCC2	3.97567	2.66348	2.83054	2.58937	0.555602	0.0257192		0.272604	0.685136	2.41003	0.143926	0.293957	0.476999	0.315776	0.555602	0.116443	0.818668	0.494428	0.782843	2.05038	0.37445	0.447209	0.608372	0.116443	2.18391	0.638375	0.812607	0.317616	1.21656	0.701223	1.38362	0	0.56972	2.41003	0.873523
	PARP3	1.40524	2.07143	4.04978	2.72291	2.32427	0.0132675		2.66348	1.04638	1.19863	0.434709	0.145475	0	0.180179	0.485675	1.26287	1.32646	0	0.201267	0.586447	2.22028	0.164255	0.461993	0.0396498	0.281446	0.671926	2.62574	0.394135	0.803585	0.136216	0.706643	1.06565	1.72438	1.11347	0.835671
	APEX1	2.00956	2.41003	3.08837	1.60409	3.18074	0.0071815		0.202907	0.0396498	1.86979	1.50878	1.69474	0.101495	0	0.756792	0.317616	2.35205	0	1.38362	1.3677	0.173779	0.105956	2.36623	0	2.2327	1.06955	1.16369	0.392149	0.768287	0.136216	0.797614	2.22028	0.0751396	0.541681	0.729409
	ERCC3	3.5702	0.824765	2.27092	1.96077	3.61899	0.0118355		0.202907	0.812607	0.221135	1.49673	3.31889	0	0.671926	1.8107	0.674554	1.39437	0.357058	3.67029	1.30152	0.279671	1.75491	1.82723	0.8309	0.436781	1.22565	0.623261	0	0.78578	0.476999	1.16369	0.56972	0.332459	2.2327	0.366063
	HMGB1	4.31214	2.39522	3.05938	0.881384	1.43294	0.0742841		0.217796	0.262096	0.312107	0.111936	0.865333	0.910943	0.353234	0.343737	2.76458	0.53938	0	2.2327	0.765401	0.326867	0	0	0.317616	0.628274	0.68248	0.432641	0.669305	0.492233	0.451411	0.32501	0.603458	0.0593687	1.96077	0.988214
	SMUG1	3.24743	2.74352	2.58937	1.8107	1.6589	0.035398		0.453518	0.194731	1.53332	0.753939	1.47306	0.492233	0.2779	0.656301	0	0.852674	1.181	0.440939	1.39437	0.343737	0.958734	0.648579	0.394135	0.858983	0.806583	0.451411	0.396125	1.8107	0.41219	0.416247	0.382278	2.01961	0.038256	0.933753
	ERCC1	1.43858	0	3.72435	1.93259	4.82297	0.0280996		0.541681	0.315776	0.843284	1.52713	0	0.285005	1.45567	0.169006	0.157956	2.48759	0	0.646018	0	0.464123	0.143926	0.145475	0.418281	1.06565	0	0.543988	0	0.124002	0.753939	2.13739	0.140835	0	2.11492	0.989374
	POLB	3.18074	2.27092	0.209497	2.45584	3.72435	0.000532284		0.443025	0.0189451	0.0970543	1.43858	1.85255	0	0.328728	0.579244	0.270845	0.530226	0.560286	1.8107	0.125521	3.28252	2.22028	0.849534	0.907615	0.244825	0.207846	0.512167	0	2.22028	0.958734	0.113436	0.150137	0.725848	0.353234	0.891232
	EPC2	3.05938	4.31214	1.48483	2.78608	0.0693759	0.0338017		1.5713	0.0257991	4.31214	0.127042	1.43858	0.541681	0	3.84214	0.42441	0.398119	2.39522	0.574471	0.581639	0.894414	0.955243	0.219464	0	0.709364	0.884626	0.45563	0.434709	4.4175	0.347525	0.474841	0.774084	0	0.695832	0.436857
	PARP2	2.60739	1.86114	2.12609	2.80806	2.08213	0.0696188		0.438858	0.576855	0.430577	1.29661	0.481328	0.6878	0.304807	1.32646	0.464123	0.173779	0	0.201267	0.40815	0.18662	0.125521	0.89114	0	0.843284	0.731403	0.658888	0.175375	0.628274	0.176974	0.390167	0.451411	1.70945	0.827828	0.997709
	RAD9B	1.06177	1.72438	2.90115	2.44034	3.35663	0.0028195		1.8356	3.08837	2.05038	0.326867	0.591278	2.35205	0.148581	1.00525	0.104467	0.768287	0.534792	2.16038	0.170594	1.41623	1.39979	0.472688	0.720323	0.0882307	1.19419	0.33433	1.34687	0	2.48759	0.234603	0.779915	1.73953	2.04001	0.304673
	LIG1	2.13739	2.83054	1.39979	2.50385	2.48759	0.033089		0.128565	0.527951	0.717572	0.127042	0	1.10534	0.286789	1.35723	0.436781	0.815633	2.72291	1.19419	0.426461	1.35204	0.748258	3.21353	2.95116	3.47923	0.490042	0.474841	1.96077	0.765401	1.25814	1.41623	1.80254	0.720323	0.884626	0.194411
	HMGA1	1.47893	3.14899	1.32646	2.6829	2.55428	0.0483215		0.239701	0.516651	0.965751	0.541681	0.725848	1.64491	0.328728	1.31641	3.97567	0.827828	0.501043	0.134681	0.255152	1.44994	1.6589	1.3677	0.0794843	2.36623	0.315776	0.188237	0.194731	0.139293	0.237999	0.2779	0.147027	0.955243	0.265587	0.852804
	CHD1L	2.80806	3.21353	0.317616	2.85353	1.92338	0.0954442		0.217796	0.485675	0.0736956	0.824765	1.64491	0.6878	0.806583	0.917632	2.06085	0.576855	1.25343	0.355144	2.55428	0.330591	0.47054	0	1.78641	0.701223	0	0.55094	0.41219	0.357058	0.723081	0.394135	0.914282	0.116443	0.0396498	0.944853
	SFR1	3.52368	1.60409	2.41003	1.23483	2.2327	0.00162668		0	0.131618	2.62574	0.357058	1.29661	0.776995	1.08927	0.797614	2.36623	1.40524	1.67308	0.503258	1.15089	0.211151	1.11756	2.12609	1.84404	1.43858	0.117951	0.818668	0.207846	0.162677	1.34687	0.948299	1.98975	0.987104	0.717572	0.384751
	POLR2D	1.81894	2.92585	2.09294	2.25802	1.74719	0.0108593		0.396125	1.35204	1.25814	0.226164	1.35204	0.120972	1.53955	1.38898	0	2.52038	1.58429	0.45563	0.837073	0	0.753939	0.990708	0.768287	1.38362	0.108942	0	0.0882307	0.625764	0.447209	1.65188	0.31946	0.679831	2.25802	0.76532
	SWI5	2.47159	2.32427	1.20308	3.67029	1.06177	0.0050733		1.04638	3.47923	0.451411	0	0.69047	4.82297	2.00956	0.148581	0.725848	0.55094	0.884626	1.92338	0.227846	0.818668	1.65188	0	0.709364	0.295757	2.00956	2.07143	0.244825	1.29172	0.40212	1.21656	1.13409	1.01261	0.0480532	0.275199
	XRCC1	2.6829	1.84404	2.45584	2.08213	1.55848	0.00286586		1.37298	0.196361	0.45563	0.633311	0.762523	0.8309	0.514407	0.679831	0.231219	0.774084	0.290367	1.15514	1.12579	2.47159	1.21656	0.972819	0.753939	0.751094	0.116443	0	2.02976	0.881384	0.651146	0.447209	0.432641	1.06565	0.183395	0.882737
	PMS1	0.142379	2.16038	5.51611	1.31142	1.29661	0.0221365		0.256883	0.443025	0.55094	0.260356	0.674554	1.72438	0.217796	1.9419	0.18662	0.416247	0.234603	0.29216	0.646018	0.762523	2.80806	0.610839	2.02976	1.36245	1.20755	2.2327	0.249975	0.249975	0.42032	1.0016	0	3.72435	1.67308	0.537973
	SMC1A	0.92775	2.29724	5.00529	2.07143	0	0.000758418		1.15089	0.191479	0	0.481328	1.71689	1.06177	0.239701	1.20755	0.476999	2.07143	0.664083	2.97714	1.2211	0.330591	0.105956	0	0.0636453	0.18662	0.330591	0.900993	0.821712	0.53938	1.9052	0.31946	3.97567	2.47159	0.605912	0.550526
	POLE3	2.36623	1.87853	3.28252	1.33152	1.37298	0.00848863		0.370559	1.18978	1.64491	0	2.13739	0.378356	1.98975	0.788725	2.57167	0.914282	1.03878	0.701223	1.63799	1.31641	0.114939	1.96077	0.69047	1.02001	1.24409	0.555602	1.07346	0.745429	1.97033	0.837073	0.894414	0.881384	0.534792	0.316801
	HIST1H4F	3.43667	2.18391	1.93259	2.12609	0.518901	0.00121611		1.13409	0.58886	2.42507	0.78578	1.10534	0.301178	0.372502	0.701223	1.73192	0.762523	0.543988	0.29216	0.170594	0.941402	0	0.534792	1.31641	0.855824	1.035	0.175375	1.97033	0.643464	0.706643	1.42177	0.41219	0.658888	0.914282	0.803433
	ERCC4	3.08837	0.983514	2.57167	1.66597	1.88734	0.00100568		1.69474	0.251697	1.71689	1.03878	0.165836	0	2.48759	1.09326	1.59745	0.837073	4.66882	0.494428	0	2.13739	1.35204	0	1.32142	2.87706	2.95116	0.217796	0.157956	0.216131	0.464123	0	0	0.173779	0.120972	0.397062
	MLH3	1.42177	2.20801	2.76458	3.24743	0.42032	0.0251608		1.0579	0.574471	0.443025	0	0.562636	0.618274	1.73192	2.36623	0.618274	0.216131	1.81894	0.523416	1.08134	0.40212	0.914282	0	0.553269	0.824765	1.6589	2.39522	1.66597	3.39585	2.25802	0.579244	0.581639	0.0751396	0.0551104	0.476542
	XPA	4.04978	0	1.98	1.98	2.01961	0.0167875		0.239701	0.2779	1.59745	0.474841	1.02001	0.113436	1.38362	0.276132	1.08134	0	1.79444	1.55213	1.9052	0.603458	1.25343	0.576855	1.31142	1.31142	1.02001	0.13009	0.674554	1.45567	0.900993	0.164255	3.5702	1.23483	1.8356	0.41731
	MUTYH	3.61899	2.09294	1.61078	1.65188	0.833982	0.0873125		0	4.04978	1.57777	2.00956	0.165836	1.77844	1.18978	1.31142	1.18978	0.803585	0	0	0	0.449308	0.154821	1.23023	0.0327005	0.406136	0.625764	1.12993	0	0.249975	2.47159	0.083848	1.035	0.151696	0.2779	0.810988
	MSH3	1.21656	1.28685	3.5702	0.613311	3.08837	0.0478588		0	0.661482	0.139293	2.45584	3.43667	0.226164	0	0.41219	2.24528	0.366683	0	1.42734	0	2.7027	0.701223	4.31214	1.93259	0.615789	0.083848	0.461993	1.18978	0.398119	0.894414	1.69474	1.0853	2.09294	0.567353	0.261253
	MLH1	2.35205	0.312107	1.58429	3.61899	1.8356	0.00126216		0	0.0148551	0.336204	1.80254	0.837073	0.603458	0	0.640916	0.487856	2.76458	2.44034	1.06177	1.07739	0.386215	3.97567	0.774084	1.34173	3.24743	0.0438426	0.175375	1.46143	0.962236	0.507703	0.962236	2.04001	1.0016	2.24528	0.202761
	DDB2	2.78608	1.89623	1.70945	1.52713	1.31142	0.0701887		0.557942	0.231219	1.33152	3.31889	2.19588	1.08927	0.29216	1.75491	1.50878	0	1.36245	1.12993	1.08927	0	4.12982	0.768287	0.33433	0.516651	0.843284	0.11946	0	0.306627	0.151696	0.815633	0.449308	2.11492	1.53332	0.403648
	RAD18	0.824765	1.95129	1.77054	3.18074	1.49673	0.049413		1.78641	0.110437	1.80254	0.410168	0.900993	1.80254	0	0.849534	0	0	1.21205	0.788725	0.40212	1.21656	0.89114	3.35663	1.05021	0.114939	0.983514	1.47306	0.0551104	0.610839	1.62429	0.372502	0.596132	0.193103	0.610839	0.758252
	NHEJ1	2.72291	2.60739	0.951765	1.25343	1.67308	0.0108633		0.398119	0.765401	0.664083	1.02374	1.035	0.630789	0	0.871722	0.202907	0	0	0.693147	0.774084	3.84214	2.01961	0.457747	2.10387	0.979936	0.8309	2.04001	0.380315	0.249975	0.451411	0	2.00956	0.878153	1.14667	0.670949
	RAD54L	0	1.52713	3.35663	1.50274	2.78608	0.0150503		1.58429	0.038256	2.19588	0	0.651146	1.12166	1.55848	0.931146	0.63584	0.979936	0	1.13826	0.931146	0.768287	0.712092	0.256883	0.765401	1.27719	0.56972	1.43858	0.100013	0.162677	0.430577	1.02748	2.32427	0.0823913	0.368619	0.82963
	GTF2H4	3.72435	1.98975	2.07143	0.390167	0.972819	0.0240352		0.41219	0.209497	0.476999	0.706643	0.666691	0	0.534792	0.276132	0.18662	0.234603	0	0.301178	1.26762	1.59745	0.837073	1.31142	0.151696	1.52098	0.759654	2.35205	1.02748	0.534792	0.709364	0.140835	0.133148	0.904299	0.189857	0.979813
	BRCA1	3.47923	2.97714	1.17665	0.965751	0.154821	0.00733969		0	0	0	0	0	0	0	0	0	0	0	0	0	0	0	0	0	0	0	0	0	0	0	0	0	0	0	1
	MSH4	5.22843	0	0.501043	0.343737	2.53719	0.00179635		0.527951	2.41003	1.10534	0.32501	0.679831	1.81894	0.714828	0.762523	0.224485	0.447209	0.537083	0	0	2.6829	0.483499	0	2.38062	0.351327	0.997955	0.137753	0	0	4.66882	2.42507	0.745429	0.0867677	0.0665065	0.661203
	RAD51	2.50385	1.96077	0.2779	2.13739	1.71689	0.0180928		0.788725	1.23483	1.14245	0.461993	0.26384	0.608372	1.71689	1.92338	0.104467	2.25802	0	0.620764	0.865333	1.35723	0.605912	0.394135	0.137753	0.299368	0.31394	0.725848	0.227846	1.55848	1.23945	0.445115	0.68248	0.944845	2.85353	0.719844
	MBD4	1.97033	2.90115	0.481328	0	3.14899	0.0287019		0	0.0327005	0.461993	0.656301	1.15514	0.623261	0.260356	1.98975	1.80254	0.142379	0.824765	1.1594	0.797614	1.98975	0.58886	0.897698	0.509932	5.22843	1.32646	2.33806	1.93259	2.44034	0.151696	0.0926328	0	1.24409	1.1013	0.282444
	POLR2J	0.987104	1.53955	1.8356	1.91425	1.95129	0.019437		0.797614	0.638375	0.396125	0.481328	0	0.809591	1.60409	0.868522	2.62574	0.69047	0.788725	1.73192	0.234603	0.871722	0.797614	0.658888	0	0.47054	0.178575	0	0.40815	1.51486	1.34173	0.185006	1.33152	2.17207	0.955243	0.800324
	BRCC3	0.849534	2.10387	0.449308	2.60739	2.09294	0.00492736		1.86979	0.404126	0.794643	0.68248	1.98975	0.120972	1.21656	1.13409	0.603458	0.216131	1.68025	1.04257	1.59085	0.206197	0.125521	0.706643	0.613311	0.503258	1.14245	0.68248	1.16369	2.39522	0.759654	1.52713	0	2.10387	0.78578	0.547157
	NTHL1	1.95129	1.17231	1.98975	0.677189	2.28399	0.00252781		1.1013	0.436781	0.485675	0.855824	0.874933	1.8356	0	0.260356	0.771181	0.494428	0.596132	1.24875	0.762523	1.15089	0.249975	3.11822	0.598568	0.234603	0.445115	1.12166	0.2779	1.00892	0.969279	0.290367	0.370559	1.45567	0.562636	0.854865
Apoptosis	TP53	0	0	0	0	0	0.290122		5.92158	1.41072	3.90668	5.92158	4.12982	6.61473	5.92158	6.61473	0	6.61473	6.61473	4.82297	6.61473	5.92158	6.61473	6.61473	6.61473	6.61473	6.61473	6.61473	2.31066	6.61473	0.774084	6.61473	5.00529	5.22843	5.92158	0
	BRCA2	0	1.41623	0.267336	0.42032	0.31946	0.655168		1.31641	3.03121	2.78608	4.21683	4.53528	3.21353	2.92585	1.63799	6.61473	3.72435	1.0579	5.51611	4.4175	5.51611	5.51611	4.66882	5.00529	5.92158	2.80806	4.31214	5.22843	1.05404	4.53528	5.22843	5.51611	6.61473	6.61473	0
	CHEK2	0.357058	0.241406	0	0.140835	0.762523	0.644823		3.84214	2.58937	3.39585	5.22843	3.5702	5.51611	3.00381	3.39585	5.51611	4.4175	5.00529	5.00529	2.16038	4.31214	2.76458	1.06955	0.628274	5.00529	0.530226	4.66882	1.59085	3.24743	4.12982	2.72291	3.67029	5.51611	4.82297	0
	SIRT1	0.357058	0.338082	0.29216	0.79168	0.183395	0.565215		3.31889	5.51611	3.61899	2.2327	3.28252	2.78608	2.53719	2.66348	3.67029	5.92158	2.97714	2.10387	3.5702	3.08837	2.97714	3.52368	2.50385	3.21353	2.74352	2.74352	3.52368	3.18074	0.840174	2.50385	0.948299	3.28252	3.72435	2.5413e-13
	PML	0	1.02748	0.443025	1.81894	0.794643	0.834479		2.09294	2.31066	4.53528	4.04978	4.82297	3.14899	2.97714	2.64443	4.21683	5.00529	3.52368	2.85353	2.83054	1.0163	0.207846	3.05938	3.78151	0.821712	5.51611	0.142379	3.14899	4.66882	2.72291	4.12982	2.55428	2.58937	1.43858	1.14331e-12
	MAEL	0	1.09326	1.80254	1.86114	0.574471	0.491915		5.51611	4.66882	4.66882	6.61473	2.44034	4.66882	3.18074	3.52368	0.249975	0.640916	1.19863	2.90115	2.76458	3.72435	1.38898	2.27092	4.04978	2.13739	4.31214	2.60739	2.80806	3.97567	2.74352	1.05021	0.246538	1.14245	1.8107	1.22612e-11
	TP63	0.191479	0	0.818668	0	1.44424	0.11429		3.03121	4.82297	5.51611	2.6829	6.61473	0.827828	2.45584	4.66882	2.48759	2.60739	3.03121	1.98	1.42177	6.61473	5.00529	5.00529	2.74352	1.06955	5.00529	0.370559	1.30152	2.12609	0.591278	2.60739	0	0.979936	1.40524	1.53051e-11
	AEN	0.269089	1.07739	0	0.447209	2.07143	0.497764		3.78151	6.61473	4.21683	3.67029	2.87706	2.85353	2.95116	2.92585	3.03121	3.18074	2.76458	2.32427	2.74352	3.97567	2.90115	2.6829	2.14882	1.79444	0.392149	2.32427	2.60739	3.35663	2.38062	0.206197	2.52038	1.31641	1.75491	9.02218e-11
	BARD1	0.211151	0.837073	0.40212	1.43294	0	0.901181		2.05038	1.8356	3.67029	5.00529	4.21683	2.6829	3.39585	3.00381	2.87706	2.50385	5.22843	2.39522	2.27092	3.21353	5.22843	4.12982	3.31889	2.57167	1.9419	2.22028	2.01961	0.42032	1.53332	0.843284	1.84404	2.76458	0.0551104	1.80083e-10
	TOPORS	1.26762	2.13739	0	0.214468	0.137753	0.981338		4.66882	4.53528	3.43667	4.82297	3.18074	1.39979	5.51611	3.11822	3.18074	1.61751	3.24743	4.04978	3.84214	0.910943	1.47893	0	3.72435	3.52368	0.723081	0.765401	2.90115	2.6829	2.27092	4.21683	2.19588	0.428517	0.246538	2.58572e-10
	ABL1	0.884626	1.41072	2.24528	1.42177	0	0.656868		3.24743	2.78608	2.74352	2.74352	2.97714	5.92158	2.60739	3.97567	3.5702	2.78608	1.31641	2.72291	0.674554	0	3.52368	1.32646	3.39585	0.695832	4.4175	4.4175	1.26762	2.13739	4.31214	2.55428	3.00381	1.21656	0.756792	7.20696e-10
	BCL2	0.378356	2.06085	1.12166	0.527951	0.625764	0.384383		6.61473	2.90115	3.52368	2.92585	2.76458	3.18074	2.78608	3.47923	2.44034	3.31889	3.14899	2.27092	1.61751	2.50385	2.36623	3.08837	2.33806	1.82723	3.05938	3.35663	2.11492	0.900993	1.28685	1.86979	2.45584	1.26762	0.216131	1.84567e-09
	ING2	0.976371	1.55213	0.58404	0.483499	0.260356	0.771471		3.52368	3.00381	2.31066	3.5702	2.78608	3.24743	3.43667	3.35663	3.11822	4.21683	2.24528	2.42507	5.92158	0	4.53528	2.90115	0.714828	1.0579	0.951765	2.16038	3.78151	1.27239	2.17207	2.25802	1.3677	1.56487	1.45567	2.18867e-09
	MCL1	0.865333	1.08134	0.485675	0.818668	0	0.898838		4.31214	1.71689	3.31889	0.803585	2.57167	2.31066	3.11822	1.68747	4.82297	2.80806	3.11822	1.91425	2.90115	2.33806	0.965751	1.0853	3.11822	0.23291	2.58937	2.55428	3.00381	2.92585	1.98	2.22028	2.38062	3.03121	0.846405	3.99566e-08
	BAK1	0.944845	0.416247	0.679831	1.5713	0.714828	0.612415		3.67029	4.21683	3.72435	3.97567	2.80806	3.28252	2.80806	2.80806	3.21353	3.43667	2.52038	2.60739	0.748258	4.4175	0.125521	2.00956	1.61078	1.81894	0.812607	1.035	3.05938	1.92338	3.78151	1.84404	1.0579	0	0.837073	5.48582e-08
	MUC1	0	1.01261	0.487856	0.128565	0.812607	0.950678		2.58937	4.4175	3.5702	4.66882	1.8356	3.84214	5.22843	2.85353	1.49076	3.52368	2.07143	2.52038	2.17207	0.628274	1.71689	0.241406	1.12993	2.44034	1.42177	2.00956	2.22028	1.75491	3.00381	1.04257	2.2327	1.74719	1.5713	6.22164e-08
	BAD	0	1.0853	1.25814	0.941402	0.633311	0.676147		4.53528	3.61899	2.53719	0.330591	2.83054	1.73953	1.06177	3.18074	2.83054	1.11756	3.31889	1.80254	2.53719	1.57777	2.60739	2.04001	1.97033	2.97714	1.13826	4.12982	1.65188	2.41003	2.18391	2.32427	2.10387	1.39979	0.994325	3.68603e-07
	BCL3	2.55428	0.222808	1.22565	0.428517	0.251697	1		2.78608	3.28252	2.80806	0.596132	2.95116	2.76458	3.84214	2.83054	3.08837	0.924366	2.90115	2.83054	3.43667	2.92585	2.62574	2.62574	0.105956	2.80806	2.83054	1.82723	0.962236	0.501043	2.45584	1.13826	2.72291	1.29172	0.874933	4.17121e-07
	BCL2L1	3.11822	1.1013	0.907615	1.97033	0.661482	0.897188		2.95116	5.22843	3.78151	2.72291	3.05938	3.31889	2.66348	2.95116	3.00381	0.306627	1.52713	2.62574	2.57167	2.52038	2.28399	1.88734	1.14667	3.05938	1.42734	0.384244	2.64443	2.57167	2.20801	0.140835	2.76458	0.180179	0.343737	5.46256e-07
