# Supplementary material for: Interplay between DNA damage repair and apoptosis shapes cancer evolution through aneuploidy and microsatellite instability
Source: Nat Commun. 2020 Mar 6;11:1234. doi: 10.1038/s41467-020-15094-2 (PMC7060240; doi:10.1038/s41467-020-15094-2)
Supplement: Supplementary file 9 — Source Data [file 41467_2020_15094_MOESM9_ESM.xlsx]

## Sheet: PAN_CANCER_ANALYSES
Data for all Pan Cancer Analysis: Main Figures 1-3 and Supp Figures 1-7, 8A,B, 9, 12 and 13
Sample	TCGA cancer	Driver mutations load	Arm aneuploidy	Overall Survival	Censored (Alive)	Apoptosis set load	Repair set load	Repair/Apoptosis ratio	Overall mutation load	DFI	DFI time	DSS	DSS_time
TCGA-2J-AAB1-01	PAAD	4	2	66	0	0	1	2	58	0	66	1	66
TCGA-2J-AAB4-01	PAAD	3	6	729	1	1	0	0.5	27	0	729	0	729
TCGA-2J-AAB6-01	PAAD	2	13	293	0	1	0	0.5	57	1	169	1	293
TCGA-2J-AAB8-01	PAAD	4	9	80	1	1	0	0.5	42	0	80	0	80
TCGA-2J-AAB9-01	PAAD	2	0	627	0	1	0	0.5	13	1	521	1	627
TCGA-2J-AABA-01	PAAD	5	6	607	0	0	0	1	31	1	160	1	607
TCGA-2J-AABE-01	PAAD	3	5	676	1	0	0	1	27	0	676	0	676
TCGA-2J-AABF-01	PAAD	4	9	691	0	1	0	0.5	43	1	443	1	691
TCGA-2J-AABH-01	PAAD	2	11	1287	1	1	0	0.5	35	1	1287	0	1287
TCGA-2J-AABI-01	PAAD	3	13	969	1	1	0	0.5	28	1	728	0	969
TCGA-2J-AABO-01	PAAD	3	22	440	1	1	0	0.5	62	1	439	0	440
TCGA-2J-AABP-01	PAAD	1	18	463	1	1	0	0.5	91	0	463	0	463
TCGA-2J-AABT-01	PAAD	3	8	319	1	1	0	0.5	29	0	319	0	319
TCGA-2J-AABU-01	PAAD	2	8	277	0	1	0	0.5	23	1	154	1	277
TCGA-2J-AABV-01	PAAD	1	0	652	0	0	0	1	9	1	126	1	652
TCGA-2L-AAQA-01	PAAD	4	5	143	0	1	1	1	53	1	143	1	143
TCGA-2L-AAQE-01	PAAD	4	27	684	0	1	0	0.5	34	1	684	1	684
TCGA-2L-AAQI-01	PAAD	3	9	103	0	1	0	0.5	30	1	103	1	103
TCGA-2L-AAQJ-01	PAAD	5	6	394	0	1	0	0.5	77	1	394	1	394
TCGA-2L-AAQL-01	PAAD	4	21	292	0	1	0	0.5	50	1	292	1	292
TCGA-2L-AAQM-01	PAAD	1	38	1383	1	0	0	1	36	0	1383	0	1383
TCGA-3A-A9I5-01	PAAD	1	4	1794	1	0	0	1	29	0	1794	0	1794
TCGA-3A-A9I7-01	PAAD	1	0	1323	1	0	0	1	12	1	1309	0	1323
TCGA-3A-A9I9-01	PAAD	7	5	634	0	1	0	0.5	87	1	513	1	634
TCGA-3A-A9IB-01	PAAD	3	10	224	0	1	0	0.5	33	0	224	NaN	224
TCGA-3A-A9IC-01	PAAD	4	12	738	0	1	1	1	31	1	738	1	738
TCGA-3A-A9IH-01	PAAD	5	8	1021	1	1	0	0.5	45	1	763	0	1021
TCGA-3A-A9IJ-01	PAAD	0	0	1854	1	0	0	1	10	0	1854	0	1854
TCGA-3A-A9IL-01	PAAD	0	24	2741	1	0	0	1	5	0	2741	0	2741
TCGA-3A-A9IN-01	PAAD	1	18	2084	1	0	0	1	31	0	2084	0	2084
TCGA-3A-A9IO-01	PAAD	0	20	1942	1	0	0	1	7	0	1942	0	1942
TCGA-3A-A9IR-01	PAAD	1	2	1542	1	0	0	1	11	0	1542	0	1542
TCGA-3A-A9IS-01	PAAD	2	24	998	1	0	0	1	33	0	998	0	998
TCGA-3A-A9IU-01	PAAD	2	9	458	0	0	0	1	27	1	371	1	458
TCGA-3A-A9IV-01	PAAD	2	32	1103	1	0	0	1	40	0	1103	0	1103
TCGA-3A-A9IX-01	PAAD	1	0	1037	1	1	0	0.5	21	0	1037	0	1037
TCGA-3A-A9IZ-01	PAAD	5	6	308	0	1	0	0.5	48	1	109	1	308
TCGA-3A-A9J0-01	PAAD	2	24	743	1	1	0	0.5	74	1	363	0	743
TCGA-3E-AAAZ-01	PAAD	5	9	2182	0	0	0	1	44	1	1600	0	2182
TCGA-F2-6879-01	PAAD	4	9	334	0	1	0	0.5	32	1	183	1	334
TCGA-F2-7273-01	PAAD	0	0	592	0	0	0	1	1	1	256	1	592
TCGA-F2-A44G-01	PAAD	1	4	233	0	0	0	1	35	1	214	1	233
TCGA-F2-A44H-01	PAAD	2	10	586	1	0	0	1	16	0	586	0	586
TCGA-F2-A7TX-01	PAAD	4	9	95	0	1	0	0.5	40	1	95	1	95
TCGA-F2-A8YN-01	PAAD	4	8	517	1	1	0	0.5	49	0	517	0	517
TCGA-FB-A4P5-01	PAAD	0	0	179	0	0	0	1	8	1	179	1	179
TCGA-FB-A545-01	PAAD	3	25	732	0	1	0	0.5	36	1	378	1	732
TCGA-FB-A5VM-01	PAAD	3	8	498	0	1	0	0.5	42	1	177	1	498
TCGA-FB-A78T-01	PAAD	5	8	375	0	1	0	0.5	38	0	375	1	375
TCGA-FB-A7DR-01	PAAD	1	15	353	0	0	0	1	32	0	353	1	353
TCGA-FB-AAPP-01	PAAD	3	19	485	0	0	0	1	108	1	150	1	485
TCGA-FB-AAPQ-01	PAAD	3	5	1130	0	1	0	0.5	36	0	1130	NaN	1130
TCGA-FB-AAPS-01	PAAD	1	0	228	1	1	0	0.5	29	0	228	0	228
TCGA-FB-AAPU-01	PAAD	2	4	381	0	1	0	0.5	75	1	381	1	381
TCGA-FB-AAPY-01	PAAD	4	4	1059	0	1	0	0.5	31	0	1059	0	1059
TCGA-FB-AAPZ-01	PAAD	2	21	716	1	1	0	0.5	34	1	716	0	716
TCGA-FB-AAQ0-01	PAAD	3	6	473	0	1	0	0.5	41	0	473	0	473
TCGA-FB-AAQ1-01	PAAD	4	26	123	0	1	0	0.5	30	1	123	1	123
TCGA-FB-AAQ2-01	PAAD	4	16	153	0	1	0	0.5	34	1	92	1	153
TCGA-FB-AAQ3-01	PAAD	3	4	31	0	1	0	0.5	32	0	31	0	31
TCGA-FB-AAQ6-01	PAAD	7	7	244	0	3	0	0.25	52	1	213	1	244
TCGA-FZ-5919-01	PAAD	3	8	741	0	1	0	0.5	36	1	55	1	741
TCGA-FZ-5920-01	PAAD	3	19	61	0	1	0	0.5	52	0	61	NaN	61
TCGA-FZ-5921-01	PAAD	3	13	155	0	1	0	0.5	59	1	103	1	155
TCGA-FZ-5922-01	PAAD	4	3	1101	0	0	0	1	36	1	740	1	1101
TCGA-FZ-5923-01	PAAD	4	3	619	0	0	0	1	64	1	619	1	619
TCGA-FZ-5924-01	PAAD	3	33	480	0	1	0	0.5	30	1	480	1	480
TCGA-FZ-5926-01	PAAD	3	16	541	0	1	0	0.5	35	1	541	1	541
TCGA-H6-8124-01	PAAD	4	11	392	1	1	0	0.5	35	1	259	0	392
TCGA-H6-A45N-01	PAAD	1	0	421	0	1	0	0.5	22	1	363	1	421
TCGA-H8-A6C1-01	PAAD	2	6	671	1	1	0	0.5	22	1	455	0	671
TCGA-HV-A5A3-01	PAAD	3	11	128	0	1	0	0.5	30	0	128	0	128
TCGA-HV-A5A4-01	PAAD	4	3	232	1	0	0	1	37	0	232	0	232
TCGA-HV-A5A6-01	PAAD	3	17	2036	0	1	0	0.5	38	1	1511	0	2036
TCGA-HV-A7OL-01	PAAD	8	7	252	1	1	0	0.5	47	1	123	0	252
TCGA-HV-A7OP-01	PAAD	5	18	978	1	0	0	1	74	1	342	0	978
TCGA-HV-AA8X-01	PAAD	4	6	532	0	1	0	0.5	44	1	375	1	532
TCGA-HZ-7289-01	PAAD	3	20	661	0	0	1	2	67	1	228	1	661
TCGA-HZ-7918-01	PAAD	5	6	969	1	0	0	1	112	1	542	0	969
TCGA-HZ-7919-01	PAAD	2	7	593	0	0	0	1	45	1	593	1	593
TCGA-HZ-7920-01	PAAD	0	0	236	0	0	0	1	1	0	236	0	236
TCGA-HZ-7922-01	PAAD	5	25	4	1	1	0	0.5	40	0	4	0	4
TCGA-HZ-7924-01	PAAD	0	0	840	1	0	0	1	1	1	831	0	840
TCGA-HZ-7925-01	PAAD	4	9	614	0	1	0	0.5	21	1	364	1	614
TCGA-HZ-8002-01	PAAD	0	0	366	0	0	0	1	13	1	366	1	366
TCGA-HZ-8005-01	PAAD	2	22	120	0	1	0	0.5	54	1	120	1	120
TCGA-HZ-8315-01	PAAD	6	5	299	0	1	0	0.5	51	1	299	1	299
TCGA-HZ-8317-01	PAAD	1	0	378	0	0	0	1	8	1	378	1	378
TCGA-HZ-8636-01	PAAD	2	10	545	0	1	0	0.5	45	1	545	1	545
TCGA-HZ-8637-01	PAAD	3	8	517	0	1	0	0.5	27	0	517	0	517
TCGA-HZ-8638-01	PAAD	0	0	151	0	0	0	1	1	0	151	0	151
TCGA-HZ-A49G-01	PAAD	4	0	660	1	1	1	1	34	0	660	0	660
TCGA-HZ-A49H-01	PAAD	1	0	491	1	0	0	1	8	0	491	0	491
TCGA-HZ-A49I-01	PAAD	3	5	308	0	1	0	0.5	41	1	308	1	308
TCGA-HZ-A4BH-01	PAAD	4	7	194	1	1	0	0.5	52	0	194	0	194
TCGA-HZ-A4BK-01	PAAD	2	23	657	1	1	0	0.5	50	0	657	0	657
TCGA-HZ-A77O-01	PAAD	4	32	160	0	1	0	0.5	22	1	98	1	160
TCGA-HZ-A77P-01	PAAD	1	4	330	1	1	0	0.5	38	0	330	0	330
TCGA-HZ-A77Q-01	PAAD	5	4	33	1	1	0	0.5	47	0	33	0	33
TCGA-HZ-A8P0-01	PAAD	3	3	0	1	0	0	1	26	0	0	0	0
TCGA-HZ-A8P1-01	PAAD	4	6	7	1	0	0	1	44	0	7	0	7
TCGA-HZ-A9TJ-01	PAAD	3	19	603	1	1	0	0.5	72	1	555	0	603
TCGA-IB-7644-01	PAAD	3	6	394	0	1	0	0.5	24	1	306	1	394
TCGA-IB-7645-01	PAAD	3	0	1502	0	1	0	0.5	33	1	984	1	1502
TCGA-IB-7646-01	PAAD	2	24	145	0	1	0	0.5	56	1	132	1	145
TCGA-IB-7647-01	PAAD	4	9	666	0	1	1	1	43	1	390	1	666
TCGA-IB-7649-01	PAAD	4	12	467	0	1	0	0.5	37	1	282	NaN	467
TCGA-IB-7651-01	PAAD	125	2	603	0	14	28	1.93333	8354	1	492	1	603
TCGA-IB-7652-01	PAAD	5	6	1116	1	1	0	0.5	84	0	1116	0	1116
TCGA-IB-7885-01	PAAD	2	8	1257	1	0	0	1	31	0	1257	0	1257
TCGA-IB-7886-01	PAAD	6	20	123	0	1	0	0.5	40	0	123	0	123
TCGA-IB-7887-01	PAAD	2	8	110	0	1	0	0.5	24	0	110	1	110
TCGA-IB-7888-01	PAAD	2	0	1332	0	1	0	0.5	31	1	427	1	1332
TCGA-IB-7889-01	PAAD	5	5	481	0	1	0	0.5	37	1	352	1	481
TCGA-IB-7890-01	PAAD	3	19	598	0	1	0	0.5	57	1	519	1	598
TCGA-IB-7891-01	PAAD	4	4	913	0	1	0	0.5	29	1	525	1	913
TCGA-IB-7893-01	PAAD	2	26	117	0	1	0	0.5	32	1	80	1	117
TCGA-IB-7897-01	PAAD	0	0	486	0	0	0	1	2	1	397	1	486
TCGA-IB-8126-01	PAAD	0	0	462	1	0	0	1	12	1	83	0	462
TCGA-IB-8127-01	PAAD	6	26	522	1	1	0	0.5	27	1	486	0	522
TCGA-IB-A5SO-01	PAAD	3	0	365	0	1	0	0.5	27	1	276	1	365
TCGA-IB-A5SP-01	PAAD	6	11	482	1	1	1	1	38	1	300	0	482
TCGA-IB-A5SQ-01	PAAD	3	0	219	0	0	0	1	35	1	197	1	219
TCGA-IB-A5SS-01	PAAD	5	7	460	0	1	0	0.5	32	1	66	1	460
TCGA-IB-A5ST-01	PAAD	0	0	635	1	0	0	1	7	0	635	0	635
TCGA-IB-A6UF-01	PAAD	3	13	666	1	1	0	0.5	45	1	593	0	666
TCGA-IB-A6UG-01	PAAD	4	21	41	0	1	0	0.5	59	1	41	0	41
TCGA-IB-A7LX-01	PAAD	2	13	250	0	0	0	1	30	1	7	1	250
TCGA-IB-A7M4-01	PAAD	4	7	483	1	1	0	0.5	58	0	483	0	483
TCGA-IB-AAUM-01	PAAD	2	0	8	1	0	0	1	20	0	8	0	8
TCGA-IB-AAUN-01	PAAD	5	9	144	0	1	0	0.5	30	1	131	NaN	144
TCGA-IB-AAUO-01	PAAD	2	8	239	0	0	1	2	38	1	74	1	239
TCGA-IB-AAUP-01	PAAD	0	0	431	1	0	0	1	35	0	431	0	431
TCGA-IB-AAUQ-01	PAAD	2	8	183	0	1	0	0.5	52	1	107	1	183
TCGA-IB-AAUR-01	PAAD	1	0	338	1	0	0	1	4	1	318	0	338
TCGA-IB-AAUS-01	PAAD	1	0	225	1	0	0	1	5	0	225	0	225
TCGA-IB-AAUU-01	PAAD	3	23	245	1	1	1	1	40	0	245	0	245
TCGA-LB-A7SX-01	PAAD	5	14	393	0	1	0	0.5	82	0	393	0	393
TCGA-LB-A8F3-01	PAAD	1	23	379	1	0	0	1	37	0	379	0	379
TCGA-M8-A5N4-01	PAAD	3	22	584	1	1	0	0.5	33	1	416	0	584
TCGA-OE-A75W-01	PAAD	3	8	267	0	1	0	0.5	70	1	146	NaN	267
TCGA-PZ-A5RE-01	PAAD	3	9	470	0	1	0	0.5	30	1	393	1	470
TCGA-Q3-A5QY-01	PAAD	0	0	416	1	0	0	1	1	0	416	0	416
TCGA-Q3-AA2A-01	PAAD	1	4	95	1	0	0	1	16	0	95	0	95
TCGA-RB-A7B8-01	PAAD	2	5	466	0	0	0	1	35	1	449	1	466
TCGA-S4-A8RM-01	PAAD	4	7	737	1	0	0	1	30	0	737	0	737
TCGA-S4-A8RO-01	PAAD	4	6	525	1	1	0	0.5	47	1	291	0	525
TCGA-S4-A8RP-01	PAAD	2	5	702	0	0	0	1	25	0	702	NaN	702
TCGA-US-A774-01	PAAD	1	0	695	0	0	0	1	14	1	366	1	695
TCGA-US-A776-01	PAAD	2	4	1216	1	0	1	2	80	0	1216	0	1216
TCGA-US-A779-01	PAAD	4	6	511	0	1	0	0.5	27	1	511	1	511
TCGA-US-A77E-01	PAAD	4	5	430	0	0	0	1	73	1	166	1	430
TCGA-US-A77G-01	PAAD	4	5	12	0	0	0	1	27	0	12	0	12
TCGA-XD-AAUG-01	PAAD	1	1	420	1	1	0	0.5	16	0	420	0	420
TCGA-XD-AAUI-01	PAAD	4	7	366	0	1	0	0.5	34	1	175	1	366
TCGA-XD-AAUL-01	PAAD	3	4	498	1	1	1	1	26	0	498	0	498
TCGA-XN-A8T3-01	PAAD	2	25	951	1	1	0	0.5	39	0	951	0	951
TCGA-XN-A8T5-01	PAAD	1	0	720	1	0	0	1	9	1	242	0	720
TCGA-YB-A89D-01	PAAD	3	21	350	1	0	0	1	24	0	350	0	350
TCGA-YH-A8SY-01	PAAD	4	7	388	1	1	0	0.5	42	0	388	0	388
TCGA-YY-A8LH-01	PAAD	4	8	2016	1	0	0	1	50	0	2016	0	2016
TCGA-3B-A9HI-01	SARC	1	21	1521	1	0	0	1	35	1	606	0	1521
TCGA-3B-A9HJ-01	SARC	0	0	1104	1	0	0	1	13	0	1104	0	1104
TCGA-3B-A9HL-01	SARC	2	7	599	0	0	0	1	41	1	229	0	599
TCGA-3B-A9HO-01	SARC	0	10	959	1	0	0	1	45	1	595	0	959
TCGA-3B-A9HP-01	SARC	2	7	1627	0	1	0	0.5	45	1	517	1	1627
TCGA-3B-A9HQ-01	SARC	1	6	2085	1	1	0	0.5	53	0	2085	0	2085
TCGA-3B-A9HR-01	SARC	1	22	2694	0	1	0	0.5	26	1	496	1	2694
TCGA-3B-A9HS-01	SARC	1	15	1366	0	0	0	1	51	1	139	1	1366
TCGA-3B-A9HT-01	SARC	11	1	1665	1	2	0	0.333333	286	1	670	0	1665
TCGA-3B-A9HU-01	SARC	2	5	768	1	1	0	0.5	25	1	631	0	768
TCGA-3B-A9HV-01	SARC	2	2	437	0	1	0	0.5	41	1	41	1	437
TCGA-3B-A9HX-01	SARC	3	24	1303	1	1	0	0.5	37	0	1303	0	1303
TCGA-3B-A9HY-01	SARC	2	7	314	1	1	0	0.5	35	0	314	0	314
TCGA-3B-A9HZ-01	SARC	3	4	1170	1	1	0	0.5	25	1	309	0	1170
TCGA-3B-A9I0-01	SARC	2	4	1096	1	1	0	0.5	27	1	503	0	1096
TCGA-3B-A9I1-01	SARC	3	19	567	0	1	0	0.5	27	1	192	1	567
TCGA-3B-A9I3-01	SARC	2	11	808	1	1	0	0.5	40	1	87	0	808
TCGA-3R-A8YX-01	SARC	1	21	17	0	0	0	1	52	1	17	1	17
TCGA-DX-A1KU-01	SARC	0	19	427	0	0	0	1	38	1	94	1	427
TCGA-DX-A1KW-01	SARC	0	25	995	0	0	0	1	33	0	995	NaN	995
TCGA-DX-A1KX-01	SARC	0	21	2087	1	0	0	1	62	0	2087	0	2087
TCGA-DX-A1L0-01	SARC	0	12	564	0	0	0	1	65	1	103	1	564
TCGA-DX-A1L2-01	SARC	1	10	2586	1	0	0	1	103	1	1480	0	2586
TCGA-DX-A23V-01	SARC	0	0	2034	0	0	0	1	11	1	378	1	2034
TCGA-DX-A23Y-01	SARC	0	18	191	0	0	0	1	34	1	172	1	191
TCGA-DX-A240-01	SARC	0	1	1834	1	0	0	1	12	0	1834	0	1834
TCGA-DX-A2IZ-01	SARC	1	7	261	1	0	0	1	32	0	261	0	261
TCGA-DX-A2J0-01	SARC	0	8	295	0	0	0	1	34	1	213	1	295
TCGA-DX-A2J1-01	SARC	1	0	2901	1	1	0	0.5	20	0	2901	0	2901
TCGA-DX-A2J4-01	SARC	0	0	2408	1	0	0	1	17	0	2408	0	2408
TCGA-DX-A3LS-01	SARC	0	10	275	0	0	0	1	33	1	114	1	275
TCGA-DX-A3LU-01	SARC	4	1	2641	1	1	0	0.5	25	1	290	0	2641
TCGA-DX-A3LW-01	SARC	0	2	4150	1	0	0	1	21	1	1125	0	4150
TCGA-DX-A3LY-01	SARC	0	9	1017	1	0	0	1	39	0	1017	0	1017
TCGA-DX-A3M1-01	SARC	0	5	1359	1	0	0	1	56	1	1212	0	1359
TCGA-DX-A3M2-01	SARC	3	18	1055	1	1	0	0.5	84	0	1055	0	1055
TCGA-DX-A3U5-01	SARC	0	5	969	1	0	0	1	25	0	969	0	969
TCGA-DX-A3U6-01	SARC	0	0	1088	0	0	0	1	2	1	160	1	1088
TCGA-DX-A3U7-01	SARC	0	18	1552	0	0	0	1	30	1	349	1	1552
TCGA-DX-A3U8-01	SARC	1	8	138	0	0	0	1	23	1	128	1	138
TCGA-DX-A3U9-01	SARC	0	12	456	0	0	0	1	49	1	203	1	456
TCGA-DX-A3UA-01	SARC	2	6	325	0	0	0	1	21	0	325	NaN	325
TCGA-DX-A3UB-01	SARC	0	1	2247	1	0	0	1	11	0	2247	0	2247
TCGA-DX-A3UC-01	SARC	0	6	2085	1	0	0	1	26	1	176	0	2085
TCGA-DX-A3UD-01	SARC	2	18	1534	1	0	0	1	22	1	603	0	1534
TCGA-DX-A3UE-01	SARC	2	6	1061	0	1	0	0.5	53	1	224	1	1061
TCGA-DX-A3UF-01	SARC	2	11	2599	0	2	0	0.333333	46	1	964	1	2599
TCGA-DX-A48J-01	SARC	1	1	296	0	1	0	0.5	15	1	97	1	296
TCGA-DX-A48K-01	SARC	0	8	1399	1	0	0	1	21	0	1399	0	1399
TCGA-DX-A48L-01	SARC	1	5	738	0	0	0	1	29	1	316	1	738
TCGA-DX-A48N-01	SARC	0	2	1073	1	0	0	1	31	0	1073	0	1073
TCGA-DX-A48O-01	SARC	1	5	1605	1	1	0	0.5	55	0	1605	0	1605
TCGA-DX-A48P-01	SARC	0	7	1400	1	0	0	1	37	0	1400	0	1400
TCGA-DX-A48R-01	SARC	0	6	805	1	0	0	1	39	1	315	0	805
TCGA-DX-A48U-01	SARC	1	4	3310	1	1	0	0.5	21	0	3310	0	3310
TCGA-DX-A48V-01	SARC	1	7	1820	1	1	0	0.5	34	1	1407	0	1820
TCGA-DX-A6B7-01	SARC	2	4	1143	1	1	0	0.5	19	0	1143	0	1143
TCGA-DX-A6B8-01	SARC	3	16	485	0	1	0	0.5	41	1	42	1	485
TCGA-DX-A6B9-01	SARC	0	2	1138	1	0	0	1	11	0	1138	0	1138
TCGA-DX-A6BA-01	SARC	1	27	2515	1	1	0	0.5	45	1	408	0	2515
TCGA-DX-A6BB-01	SARC	1	8	1105	1	1	0	0.5	36	0	1105	0	1105
TCGA-DX-A6BE-01	SARC	0	0	881	1	0	0	1	23	0	881	0	881
TCGA-DX-A6BF-01	SARC	2	13	972	1	0	0	1	61	1	947	0	972
TCGA-DX-A6BG-01	SARC	1	2	1121	1	0	0	1	16	1	149	0	1121
TCGA-DX-A6BH-01	SARC	0	1	821	1	0	0	1	12	1	232	0	821
TCGA-DX-A6BK-01	SARC	0	5	492	0	0	0	1	44	0	492	0	492
TCGA-DX-A6YQ-01	SARC	2	18	93	0	0	1	2	63	0	93	0	93
TCGA-DX-A6YR-01	SARC	1	16	1247	1	0	0	1	59	0	1247	0	1247
TCGA-DX-A6YS-01	SARC	2	10	2381	1	0	1	2	66	0	2381	0	2381
TCGA-DX-A6YT-01	SARC	1	30	2044	1	0	0	1	38	0	2044	0	2044
TCGA-DX-A6YU-01	SARC	0	23	1045	1	0	0	1	31	0	1045	0	1045
TCGA-DX-A6YV-01	SARC	2	22	1536	0	0	0	1	73	1	516	1	1536
TCGA-DX-A6YX-01	SARC	1	24	513	0	0	0	1	37	1	200	1	513
TCGA-DX-A6YZ-01	SARC	2	19	2625	1	0	0	1	68	0	2625	0	2625
TCGA-DX-A6Z0-01	SARC	1	15	1953	0	1	0	0.5	32	0	1953	0	1953
TCGA-DX-A6Z2-01	SARC	2	9	3079	1	1	0	0.5	59	1	2659	0	3079
TCGA-DX-A7EF-01	SARC	2	23	648	0	0	0	1	38	1	294	1	648
TCGA-DX-A7EI-01	SARC	1	23	1049	0	0	0	1	31	1	828	1	1049
TCGA-DX-A7EL-01	SARC	0	3	2291	1	0	0	1	38	1	2249	0	2291
TCGA-DX-A7EM-01	SARC	1	16	1892	1	0	0	1	42	0	1892	0	1892
TCGA-DX-A7EN-01	SARC	2	6	923	1	1	0	0.5	21	1	352	0	923
TCGA-DX-A7EO-01	SARC	0	3	4627	1	0	0	1	16	0	4627	0	4627
TCGA-DX-A7EQ-01	SARC	1	1	897	0	0	0	1	33	1	251	1	897
TCGA-DX-A7ER-01	SARC	1	0	1466	0	0	0	1	26	0	1466	0	1466
TCGA-DX-A7ES-01	SARC	1	1	610	1	0	0	1	24	0	610	0	610
TCGA-DX-A7ET-01	SARC	2	22	463	1	1	0	0.5	34	0	463	0	463
TCGA-DX-A8BG-01	SARC	4	12	546	1	0	0	1	61	1	330	0	546
TCGA-DX-A8BH-01	SARC	1	20	439	0	2	0	0.333333	53	1	272	1	439
TCGA-DX-A8BJ-01	SARC	0	18	284	0	0	0	1	55	0	284	0	284
TCGA-DX-A8BK-01	SARC	1	16	1885	1	1	0	0.5	23	0	1885	0	1885
TCGA-DX-A8BL-01	SARC	2	14	1373	1	0	0	1	72	0	1373	0	1373
TCGA-DX-A8BM-01	SARC	2	13	1456	1	0	0	1	55	0	1456	0	1456
TCGA-DX-A8BN-01	SARC	1	12	1161	1	0	0	1	33	0	1161	0	1161
TCGA-DX-A8BO-01	SARC	1	10	1240	1	0	0	1	25	1	333	0	1240
TCGA-DX-A8BP-01	SARC	16	12	428	1	1	0	0.5	514	1	216	0	428
TCGA-DX-A8BR-01	SARC	0	6	4573	1	0	0	1	31	0	4573	0	4573
TCGA-DX-A8BT-01	SARC	2	8	1230	1	0	0	1	66	1	668	0	1230
TCGA-DX-A8BU-01	SARC	2	11	1116	0	1	0	0.5	71	1	107	1	1116
TCGA-DX-A8BV-01	SARC	3	15	1845	0	1	0	0.5	49	1	357	1	1845
TCGA-DX-A8BX-01	SARC	1	24	591	0	0	0	1	49	1	591	1	591
TCGA-DX-A8BZ-01	SARC	1	7	200	0	0	0	1	31	1	90	1	200
TCGA-DX-AATS-01	SARC	3	21	35	0	1	1	1	73	0	35	0	35
TCGA-DX-AB2E-01	SARC	8	28	541	1	2	1	0.666667	649	1	132	0	541
TCGA-DX-AB2F-01	SARC	0	9	365	1	0	0	1	28	0	365	0	365
TCGA-DX-AB2H-01	SARC	2	2	482	1	0	1	2	35	0	482	0	482
TCGA-DX-AB2J-01	SARC	2	5	1235	0	0	0	1	28	1	1235	1	1235
TCGA-DX-AB2O-01	SARC	3	19	2619	1	0	0	1	48	0	2619	0	2619
TCGA-DX-AB2P-01	SARC	3	12	367	0	0	0	1	34	1	161	1	367
TCGA-DX-AB2Q-01	SARC	2	19	2030	1	0	0	1	69	1	490	0	2030
TCGA-DX-AB2T-01	SARC	3	14	2369	1	0	0	1	46	1	784	0	2369
TCGA-DX-AB2V-01	SARC	1	21	3241	1	1	0	0.5	69	0	3241	0	3241
TCGA-DX-AB2W-01	SARC	3	17	3238	1	1	0	0.5	123	0	3238	0	3238
TCGA-DX-AB2X-01	SARC	3	27	404	0	1	0	0.5	33	1	111	1	404
TCGA-DX-AB2Z-01	SARC	1	14	1533	1	0	0	1	58	0	1533	0	1533
TCGA-DX-AB30-01	SARC	2	4	695	0	1	0	0.5	12	1	504	1	695
TCGA-DX-AB32-01	SARC	5	10	3102	1	1	0	0.5	248	0	3102	0	3102
TCGA-DX-AB35-01	SARC	0	20	928	1	0	0	1	32	1	284	0	928
TCGA-DX-AB36-01	SARC	0	2	1825	0	0	0	1	23	0	1825	NaN	1825
TCGA-DX-AB37-01	SARC	3	3	2575	0	0	1	2	42	0	2575	NaN	2575
TCGA-DX-AB3A-01	SARC	1	5	978	0	0	0	1	30	1	533	1	978
TCGA-DX-AB3B-01	SARC	2	2	1548	1	0	1	2	25	0	1548	0	1548
TCGA-DX-AB3C-01	SARC	1	4	2169	1	1	0	0.5	14	1	567	0	2169
TCGA-FX-A2QS-01	SARC	0	13	1495	1	0	0	1	47	0	1495	0	1495
TCGA-FX-A3NJ-01	SARC	0	1	947	1	0	0	1	14	0	947	0	947
TCGA-FX-A3NK-01	SARC	2	5	505	1	0	1	2	25	0	505	0	505
TCGA-FX-A3RE-01	SARC	0	11	660	1	0	0	1	97	0	660	0	660
TCGA-FX-A3TO-01	SARC	2	19	618	1	1	0	0.5	50	0	618	0	618
TCGA-FX-A48G-01	SARC	0	6	605	0	0	0	1	23	1	168	1	605
TCGA-FX-A76Y-01	SARC	0	1	471	1	0	0	1	20	0	471	0	471
TCGA-FX-A8OO-01	SARC	1	1	245	0	0	0	1	25	0	245	0	245
TCGA-HB-A2OT-01	SARC	3	15	2057	1	0	0	1	57	0	2057	0	2057
TCGA-HB-A3L4-01	SARC	2	5	1061	0	0	0	1	27	1	326	1	1061
TCGA-HB-A3YV-01	SARC	2	13	139	0	0	0	1	44	1	139	1	139
TCGA-HB-A43Z-01	SARC	2	17	1126	1	1	0	0.5	51	1	894	0	1126
TCGA-HB-A5W3-01	SARC	3	6	384	0	1	0	0.5	24	1	384	1	384
TCGA-IE-A3OV-01	SARC	0	17	2448	0	0	0	1	31	1	490	1	2448
TCGA-IE-A4EH-01	SARC	2	7	819	1	1	0	0.5	21	0	819	0	819
TCGA-IE-A4EI-01	SARC	1	17	594	1	1	0	0.5	23	0	594	0	594
TCGA-IE-A4EJ-01	SARC	2	20	98	1	1	0	0.5	40	0	98	0	98
TCGA-IE-A6BZ-01	SARC	2	25	605	1	0	0	1	36	0	605	0	605
TCGA-IF-A4AJ-01	SARC	3	25	767	0	1	0	0.5	42	1	560	1	767
TCGA-IS-A3K6-01	SARC	1	1	858	0	2	1	0.666667	31	1	858	1	858
TCGA-IS-A3K7-01	SARC	4	15	5204	1	2	0	0.333333	92	1	119	0	5204
TCGA-IS-A3K8-01	SARC	1	3	4845	1	0	0	1	10	0	4845	0	4845
TCGA-IS-A3KA-01	SARC	2	16	413	0	1	0	0.5	46	1	76	1	413
TCGA-IW-A3M4-01	SARC	1	6	2615	1	0	0	1	21	1	2207	0	2615
TCGA-IW-A3M5-01	SARC	4	20	180	0	1	0	0.5	37	1	9	1	180
TCGA-IW-A3M6-01	SARC	2	8	688	1	0	1	2	49	0	688	0	688
TCGA-JV-A5VE-01	SARC	1	8	499	1	0	0	1	39	0	499	0	499
TCGA-JV-A5VF-01	SARC	1	22	32	0	1	0	0.5	29	1	32	1	32
TCGA-JV-A75J-01	SARC	0	6	119	0	0	0	1	18	1	119	1	119
TCGA-K1-A3PN-01	SARC	1	3	3080	1	1	0	0.5	33	1	1033	0	3080
TCGA-K1-A6RU-01	SARC	3	13	711	0	0	0	1	23	1	142	1	711
TCGA-K1-A6RV-01	SARC	3	16	158	1	1	0	0.5	62	0	158	0	158
TCGA-KD-A5QS-01	SARC	0	14	1941	0	0	0	1	62	1	351	1	1941
TCGA-KD-A5QT-01	SARC	2	4	499	1	1	0	0.5	30	0	499	0	499
TCGA-KD-A5QU-01	SARC	1	16	1073	0	0	0	1	61	1	1060	1	1073
TCGA-KF-A41W-01	SARC	2	21	356	1	1	0	0.5	40	0	356	0	356
TCGA-LI-A67I-01	SARC	4	13	922	1	1	0	0.5	40	1	574	0	922
TCGA-LI-A9QH-01	SARC	2	15	540	0	1	0	0.5	74	1	426	0	540
TCGA-MB-A5Y8-01	SARC	1	14	773	1	0	0	1	20	0	773	0	773
TCGA-MB-A5Y9-01	SARC	0	9	252	1	0	0	1	26	0	252	0	252
TCGA-MB-A5YA-01	SARC	1	2	15	1	1	0	0.5	25	0	15	0	15
TCGA-MB-A8JK-01	SARC	0	16	661	1	0	0	1	28	0	661	0	661
TCGA-MB-A8JL-01	SARC	2	7	600	1	1	0	0.5	28	0	600	0	600
TCGA-MJ-A68H-01	SARC	3	19	456	1	0	0	1	36	0	456	0	456
TCGA-MJ-A68J-01	SARC	1	2	547	1	0	0	1	9	1	268	0	547
TCGA-MJ-A850-01	SARC	0	0	681	1	0	0	1	14	0	681	0	681
TCGA-MO-A47P-01	SARC	1	0	352	1	0	0	1	12	0	352	0	352
TCGA-MO-A47R-01	SARC	5	24	318	0	1	0	0.5	31	1	259	1	318
TCGA-N1-A6IA-01	SARC	3	20	224	0	1	0	0.5	29	1	116	1	224
TCGA-PC-A5DK-01	SARC	1	2	3740	1	1	0	0.5	16	0	3740	0	3740
TCGA-PC-A5DN-01	SARC	2	1	1175	0	0	0	1	47	0	1175	0	1175
TCGA-QC-A6FX-01	SARC	2	9	637	1	1	0	0.5	37	0	637	0	637
TCGA-QC-A7B5-01	SARC	24	14	398	1	3	1	0.5	1472	1	259	0	398
TCGA-QC-AA9N-01	SARC	1	6	537	1	0	0	1	34	0	537	0	537
TCGA-QQ-A5V2-01	SARC	0	0	56	1	0	0	1	15	0	56	0	56
TCGA-QQ-A5V9-01	SARC	2	28	1424	0	1	0	0.5	57	1	405	1	1424
TCGA-QQ-A5VA-01	SARC	3	7	550	0	1	0	0.5	45	1	550	1	550
TCGA-QQ-A5VB-01	SARC	2	18	1478	0	1	0	0.5	49	1	111	1	1478
TCGA-QQ-A5VC-01	SARC	3	21	1092	1	0	0	1	56	0	1092	0	1092
TCGA-QQ-A5VD-01	SARC	5	4	1129	1	2	0	0.333333	284	0	1129	0	1129
TCGA-QQ-A8VB-01	SARC	1	20	5723	1	0	0	1	64	1	2682	0	5723
TCGA-QQ-A8VD-01	SARC	0	0	3964	1	0	0	1	10	1	499	0	3964
TCGA-QQ-A8VF-01	SARC	14	31	3406	1	3	2	0.75	691	0	3406	0	3406
TCGA-QQ-A8VG-01	SARC	8	1	1970	0	0	0	1	327	1	1852	1	1970
TCGA-QQ-A8VH-01	SARC	4	5	320	0	1	0	0.5	46	1	197	1	320
TCGA-RN-A68Q-01	SARC	0	0	22	1	0	0	1	13	0	22	0	22
TCGA-RN-AAAQ-01	SARC	0	27	510	1	0	0	1	37	1	307	0	510
TCGA-SG-A6Z4-01	SARC	2	19	576	1	1	0	0.5	40	1	105	0	576
TCGA-SG-A6Z7-01	SARC	2	20	118	0	0	0	1	45	0	118	0	118
TCGA-SG-A849-01	SARC	0	23	533	1	0	0	1	45	0	533	0	533
TCGA-SI-A71O-01	SARC	0	7	694	0	0	0	1	28	1	264	1	694
TCGA-SI-A71P-01	SARC	3	23	771	1	0	0	1	29	0	771	0	771
TCGA-SI-A71Q-01	SARC	3	20	996	1	0	0	1	26	0	996	0	996
TCGA-SI-AA8B-01	SARC	1	20	262	0	0	0	1	39	1	262	1	262
TCGA-SI-AA8C-01	SARC	0	6	597	1	0	0	1	11	1	273	0	597
TCGA-UE-A6QT-01	SARC	2	8	402	1	1	0	0.5	13	0	402	0	402
TCGA-UE-A6QU-01	SARC	0	15	408	1	0	0	1	45	0	408	0	408
TCGA-VT-A80G-01	SARC	2	14	326	1	0	0	1	63	1	26	0	326
TCGA-VT-A80J-01	SARC	1	13	796	1	1	0	0.5	39	1	355	0	796
TCGA-VT-AB3D-01	SARC	2	6	379	1	0	0	1	34	0	379	0	379
TCGA-WK-A8XO-01	SARC	2	7	363	0	0	0	1	32	1	105	1	363
TCGA-WK-A8XS-01	SARC	3	23	2579	1	0	0	1	38	0	2579	0	2579
TCGA-WK-A8XT-01	SARC	0	2	1262	0	1	0	0.5	44	1	599	1	1262
TCGA-WK-A8XX-01	SARC	2	19	1164	0	1	0	0.5	43	1	111	1	1164
TCGA-WK-A8XY-01	SARC	2	11	1991	0	1	0	0.5	44	1	103	1	1991
TCGA-WK-A8Y0-01	SARC	4	28	688	0	1	0	0.5	37	1	111	1	688
TCGA-WP-A9GB-01	SARC	3	17	261	0	2	0	0.333333	122	1	214	1	261
TCGA-X2-A95T-01	SARC	3	6	1927	1	1	0	0.5	52	0	1927	0	1927
TCGA-X6-A7W8-01	SARC	0	11	804	0	0	0	1	47	1	146	1	804
TCGA-X6-A7WA-01	SARC	2	3	1092	1	1	1	1	53	0	1092	0	1092
TCGA-X6-A7WB-01	SARC	4	11	550	0	1	0	0.5	45	1	104	1	550
TCGA-X6-A7WC-01	SARC	3	13	1379	1	1	0	0.5	70	1	301	0	1379
TCGA-X6-A7WD-01	SARC	2	1	938	1	0	0	1	32	1	558	0	938
TCGA-X6-A8C2-01	SARC	3	16	1070	1	1	0	0.5	68	1	7	0	1070
TCGA-X6-A8C3-01	SARC	0	18	583	1	0	0	1	45	0	583	0	583
TCGA-X6-A8C4-01	SARC	0	17	628	0	0	0	1	61	1	71	1	628
TCGA-X6-A8C5-01	SARC	3	4	1547	1	1	0	0.5	52	0	1547	0	1547
TCGA-X6-A8C6-01	SARC	1	21	1067	0	0	0	1	57	1	408	1	1067
TCGA-X6-A8C7-01	SARC	0	1	896	1	0	0	1	13	0	896	0	896
TCGA-X9-A971-01	SARC	0	7	831	1	0	1	2	40	1	224	0	831
TCGA-X9-A973-01	SARC	0	6	1108	1	0	0	1	26	1	119	0	1108
TCGA-Z4-A8JB-01	SARC	0	0	133	1	0	0	1	18	0	133	0	133
TCGA-Z4-A9VC-01	SARC	2	0	407	1	0	0	1	21	0	407	0	407
TCGA-Z4-AAPF-01	SARC	0	11	485	1	0	0	1	14	0	485	0	485
TCGA-Z4-AAPG-01	SARC	0	18	486	1	0	0	1	32	0	486	0	486
TCGA-3X-AAV9-01	CHOL	1	10	339	0	0	0	1	35	1	216	1	339
TCGA-3X-AAVA-01	CHOL	2	5	445	0	0	0	1	28	1	264	1	445
TCGA-3X-AAVB-01	CHOL	3	24	402	1	1	0	0.5	26	0	402	0	402
TCGA-3X-AAVC-01	CHOL	1	24	709	1	1	0	0.5	48	0	709	0	709
TCGA-3X-AAVE-01	CHOL	1	9	650	1	0	0	1	36	0	650	0	650
TCGA-4G-AAZO-01	CHOL	2	9	1177	1	0	0	1	36	1	424	0	1177
TCGA-4G-AAZT-01	CHOL	5	5	420	1	0	0	1	40	0	420	0	420
TCGA-W5-AA2G-01	CHOL	3	10	1976	1	0	0	1	32	0	1976	0	1976
TCGA-W5-AA2H-01	CHOL	0	0	1077	1	0	0	1	4	0	1077	0	1077
TCGA-W5-AA2I-01	CHOL	3	6	1939	0	1	0	0.5	47	1	217	1	1939
TCGA-W5-AA2O-01	CHOL	5	12	640	0	1	0	0.5	23	1	215	1	640
TCGA-W5-AA2Q-01	CHOL	1	6	50	1	0	0	1	39	0	50	0	50
TCGA-W5-AA2R-01	CHOL	1	4	1542	1	0	0	1	20	0	1542	0	1542
TCGA-W5-AA2T-01	CHOL	1	13	1220	0	0	0	1	30	1	295	1	1220
TCGA-W5-AA2U-01	CHOL	2	8	627	0	1	0	0.5	62	1	95	1	627
TCGA-W5-AA2W-01	CHOL	1	6	924	0	1	0	0.5	27	1	237	1	924
TCGA-W5-AA2X-01	CHOL	3	29	271	0	0	0	1	47	0	271	NaN	271
TCGA-W5-AA2Z-01	CHOL	1	13	1614	1	0	0	1	24	0	1614	0	1614
TCGA-W5-AA30-01	CHOL	3	10	1153	1	1	0	0.5	46	0	1153	0	1153
TCGA-W5-AA31-01	CHOL	4	23	10	1	0	0	1	36	0	10	0	10
TCGA-W5-AA33-01	CHOL	1	7	1449	1	0	0	1	24	0	1449	0	1449
TCGA-W5-AA34-01	CHOL	2	12	555	0	0	0	1	31	1	40	1	555
TCGA-W5-AA36-01	CHOL	3	4	1402	0	0	0	1	39	1	362	1	1402
TCGA-W5-AA38-01	CHOL	1	8	1471	1	0	0	1	26	1	377	0	1471
TCGA-W5-AA39-01	CHOL	27	10	170	0	2	2	1	589	1	170	1	170
TCGA-W6-AA0S-01	CHOL	4	9	808	1	0	0	1	33	1	549	0	808
TCGA-WD-A7RX-01	CHOL	1	9	21	0	0	0	1	28	0	21	0	21
TCGA-YR-A95A-01	CHOL	3	3	26	0	0	0	1	25	1	17	1	26
TCGA-ZD-A8I3-01	CHOL	1	5	169	0	0	0	1	31	1	59	1	169
TCGA-ZH-A8Y1-01	CHOL	4	6	385	0	0	0	1	36	1	49	1	385
TCGA-ZH-A8Y2-01	CHOL	4	28	701	0	0	0	1	45	1	198	1	701
TCGA-ZH-A8Y4-01	CHOL	5	24	741	0	1	0	0.5	51	1	281	1	741
TCGA-ZH-A8Y5-01	CHOL	1	7	1229	1	0	0	1	19	1	242	0	1229
TCGA-ZH-A8Y6-01	CHOL	1	0	519	1	0	0	1	32	0	519	0	519
TCGA-ZH-A8Y8-01	CHOL	2	14	602	1	0	0	1	26	0	602	0	602
TCGA-ZU-A8S4-01	CHOL	4	3	98	0	0	1	2	43	1	72	1	98
TCGA-FA-8693-01	DLBC	4	0	132	1	0	0	1	152	0	132	0	132
TCGA-FA-A4BB-01	DLBC	4	1	132	1	0	0	1	87	0	132	0	132
TCGA-FA-A4XK-01	DLBC	1	7	708	0	0	0	1	73	0	708	0	708
TCGA-FA-A6HN-01	DLBC	4	0	58	0	0	1	2	149	0	58	0	58
TCGA-FA-A6HO-01	DLBC	3	24	749	1	0	0	1	52	1	739	0	749
TCGA-FA-A7DS-01	DLBC	2	2	719	1	0	0	1	78	0	719	0	719
TCGA-FA-A7Q1-01	DLBC	5	9	248	0	0	1	2	151	0	248	0	248
TCGA-FA-A82F-01	DLBC	9	23	427	1	1	0	0.5	145	0	427	0	427
TCGA-FA-A86F-01	DLBC	3	2	553	1	0	2	3	99	1	150	0	553
TCGA-FF-8041-01	DLBC	7	15	1081	1	0	0	1	159	0	1081	0	1081
TCGA-FF-8042-01	DLBC	6	7	946	1	0	0	1	219	0	946	0	946
TCGA-FF-8043-01	DLBC	4	9	965	1	1	0	0.5	87	0	965	0	965
TCGA-FF-8046-01	DLBC	3	2	751	1	0	0	1	53	0	751	0	751
TCGA-FF-8047-01	DLBC	4	5	126	1	1	1	1	104	1	24	0	126
TCGA-FF-8061-01	DLBC	2	0	832	1	0	0	1	121	0	832	0	832
TCGA-FF-A7CQ-01	DLBC	1	4	298	1	0	0	1	109	1	255	0	298
TCGA-FF-A7CR-01	DLBC	4	0	313	0	0	0	1	152	1	290	1	313
TCGA-FF-A7CW-01	DLBC	2	8	791	1	0	0	1	47	0	791	0	791
TCGA-FF-A7CX-01	DLBC	3	2	385	1	0	0	1	106	0	385	0	385
TCGA-GR-A4D4-01	DLBC	8	9	1581	1	1	0	0.5	84	0	1581	0	1581
TCGA-GR-A4D5-01	DLBC	0	5	1299	1	0	0	1	50	0	1299	0	1299
TCGA-GR-A4D6-01	DLBC	1	8	1334	1	0	0	1	45	0	1334	0	1334
TCGA-GR-A4D9-01	DLBC	5	3	1739	1	0	0	1	68	1	1218	0	1739
TCGA-GS-A9TQ-01	DLBC	7	20	982	1	1	0	0.5	138	0	982	0	982
TCGA-GS-A9TT-01	DLBC	4	4	1163	1	0	1	2	174	0	1163	0	1163
TCGA-GS-A9TU-01	DLBC	3	5	3897	1	0	0	1	58	0	3897	0	3897
TCGA-GS-A9TV-01	DLBC	7	0	730	1	0	0	1	79	0	730	0	730
TCGA-GS-A9TW-01	DLBC	7	16	1617	1	2	1	0.666667	277	0	1617	0	1617
TCGA-GS-A9TX-01	DLBC	4	6	1373	1	0	0	1	66	0	1373	0	1373
TCGA-GS-A9TY-01	DLBC	7	13	3333	1	1	1	1	136	1	3255	0	3333
TCGA-GS-A9TZ-01	DLBC	9	15	765	1	0	1	2	344	0	765	0	765
TCGA-GS-A9U3-01	DLBC	1	6	3394	1	0	0	1	77	0	3394	0	3394
TCGA-GS-A9U4-01	DLBC	0	11	391	0	0	0	1	31	1	106	1	391
TCGA-RQ-A68N-01	DLBC	3	16	788	1	0	0	1	160	0	788	0	788
TCGA-RQ-A6JB-01	DLBC	3	0	1	1	0	2	3	84	0	1	0	1
TCGA-RQ-AAAT-01	DLBC	2	13	17	1	1	0	0.5	142	0	17	0	17
TCGA-VB-A8QN-01	DLBC	7	1	0	1	0	0	1	134	0	0	0	0
TCGA-2A-A8VL-01	PRAD	0	0	621	1	0	0	1	22	0	621	0	621
TCGA-2A-A8VO-01	PRAD	1	0	1701	1	0	0	1	26	0	1701	0	1701
TCGA-2A-A8VT-01	PRAD	1	14	1373	1	1	0	0.5	38	0	1373	0	1373
TCGA-2A-A8VV-01	PRAD	0	0	671	1	0	0	1	24	0	671	0	671
TCGA-2A-A8VX-01	PRAD	4	2	1378	1	0	0	1	29	0	1378	0	1378
TCGA-2A-A8W1-01	PRAD	0	2	112	1	0	0	1	22	0	112	0	112
TCGA-2A-A8W3-01	PRAD	0	1	863	1	0	1	2	33	1	198	0	863
TCGA-2A-AAYF-01	PRAD	0	0	1364	1	0	0	1	14	0	1364	0	1364
TCGA-2A-AAYO-01	PRAD	1	1	1272	1	0	0	1	20	0	1272	0	1272
TCGA-2A-AAYU-01	PRAD	0	1	615	1	0	0	1	20	0	615	0	615
TCGA-4L-AA1F-01	PRAD	1	14	350	1	0	0	1	24	0	350	0	350
TCGA-CH-5737-01	PRAD	3	1	91	1	0	0	1	46	0	91	0	91
TCGA-CH-5738-01	PRAD	0	0	212	1	0	0	1	15	0	212	0	212
TCGA-CH-5739-01	PRAD	0	4	671	1	0	0	1	26	0	671	0	671
TCGA-CH-5740-01	PRAD	1	0	31	1	0	0	1	21	0	31	0	31
TCGA-CH-5741-01	PRAD	0	0	395	1	0	0	1	20	0	395	0	395
TCGA-CH-5744-01	PRAD	1	1	60	1	0	0	1	20	0	60	0	60
TCGA-CH-5746-01	PRAD	0	0	731	1	0	0	1	9	0	731	0	731
TCGA-CH-5748-01	PRAD	0	0	31	1	0	0	1	33	0	31	0	31
TCGA-CH-5750-01	PRAD	1	0	396	1	0	1	2	33	0	396	0	396
TCGA-CH-5751-01	PRAD	0	4	1065	1	0	0	1	29	1	365	0	1065
TCGA-CH-5752-01	PRAD	6	0	943	1	0	1	2	36	0	943	0	943
TCGA-CH-5753-01	PRAD	0	5	31	1	0	0	1	47	0	31	0	31
TCGA-CH-5754-01	PRAD	2	3	62	1	1	1	1	76	0	62	0	62
TCGA-CH-5761-01	PRAD	1	8	28	1	1	1	1	41	0	28	0	28
TCGA-CH-5762-01	PRAD	3	1	1339	1	0	0	1	58	0	1339	0	1339
TCGA-CH-5764-01	PRAD	1	2	31	1	1	0	0.5	34	0	31	0	31
TCGA-CH-5765-01	PRAD	0	1	700	1	0	0	1	26	0	700	0	700
TCGA-CH-5766-01	PRAD	0	3	31	1	0	0	1	27	0	31	0	31
TCGA-CH-5767-01	PRAD	1	1	458	1	0	0	1	34	0	458	0	458
TCGA-CH-5768-01	PRAD	2	0	731	1	0	0	1	39	0	731	0	731
TCGA-CH-5769-01	PRAD	1	0	62	1	0	0	1	105	0	62	0	62
TCGA-CH-5772-01	PRAD	1	0	486	1	0	0	1	44	0	486	0	486
TCGA-CH-5788-01	PRAD	2	6	821	1	0	1	2	29	0	821	0	821
TCGA-CH-5789-01	PRAD	0	0	304	1	0	0	1	3	0	304	0	304
TCGA-CH-5790-01	PRAD	0	1	974	1	0	1	2	19	0	974	0	974
TCGA-CH-5791-01	PRAD	1	1	1004	1	0	0	1	36	1	396	0	1004
TCGA-CH-5792-01	PRAD	1	0	91	1	0	0	1	31	0	91	0	91
TCGA-CH-5794-01	PRAD	2	0	882	1	0	1	2	23	0	882	0	882
TCGA-EJ-5494-01	PRAD	3	0	1477	1	0	0	1	25	0	1477	0	1477
TCGA-EJ-5495-01	PRAD	4	4	1760	1	1	0	0.5	68	0	1760	0	1760
TCGA-EJ-5496-01	PRAD	3	2	595	1	0	0	1	32	0	595	0	595
TCGA-EJ-5497-01	PRAD	0	0	405	1	0	0	1	16	0	405	0	405
TCGA-EJ-5498-01	PRAD	2	2	1720	1	0	0	1	27	0	1720	0	1720
TCGA-EJ-5499-01	PRAD	0	1	1415	1	0	0	1	30	0	1415	0	1415
TCGA-EJ-5501-01	PRAD	1	2	1365	1	0	0	1	17	0	1365	0	1365
TCGA-EJ-5502-01	PRAD	0	0	1171	1	0	0	1	11	0	1171	0	1171
TCGA-EJ-5503-01	PRAD	0	0	1391	1	0	0	1	7	0	1391	0	1391
TCGA-EJ-5504-01	PRAD	0	2	1427	1	0	0	1	38	0	1427	0	1427
TCGA-EJ-5505-01	PRAD	3	0	922	1	0	1	2	26	0	922	0	922
TCGA-EJ-5507-01	PRAD	1	4	1457	1	1	0	0.5	28	0	1457	0	1457
TCGA-EJ-5508-01	PRAD	0	0	1965	1	0	0	1	20	0	1965	0	1965
TCGA-EJ-5509-01	PRAD	2	2	1464	1	0	1	2	19	0	1464	0	1464
TCGA-EJ-5510-01	PRAD	0	2	1887	1	0	0	1	18	0	1887	0	1887
TCGA-EJ-5511-01	PRAD	2	3	1476	1	0	0	1	33	0	1476	0	1476
TCGA-EJ-5512-01	PRAD	1	0	1733	1	0	0	1	12	0	1733	0	1733
TCGA-EJ-5514-01	PRAD	2	4	1829	1	1	0	0.5	27	0	1829	0	1829
TCGA-EJ-5516-01	PRAD	0	1	1889	1	0	0	1	20	0	1889	0	1889
TCGA-EJ-5517-01	PRAD	0	0	1889	1	0	1	2	19	0	1889	0	1889
TCGA-EJ-5518-01	PRAD	3	1	2118	1	0	0	1	31	1	2104	0	2118
TCGA-EJ-5519-01	PRAD	1	4	1962	1	0	0	1	70	0	1962	0	1962
TCGA-EJ-5521-01	PRAD	2	0	2279	1	1	0	0.5	39	0	2279	0	2279
TCGA-EJ-5522-01	PRAD	0	0	2079	1	0	0	1	15	0	2079	0	2079
TCGA-EJ-5524-01	PRAD	1	0	1882	1	0	0	1	36	1	265	0	1882
TCGA-EJ-5525-01	PRAD	4	5	1115	1	1	0	0.5	57	1	546	0	1115
TCGA-EJ-5526-01	PRAD	0	4	1909	1	0	0	1	27	1	537	0	1909
TCGA-EJ-5527-01	PRAD	0	2	1778	1	0	0	1	24	0	1778	0	1778
TCGA-EJ-5530-01	PRAD	1	1	1832	1	0	0	1	46	0	1832	0	1832
TCGA-EJ-5531-01	PRAD	2	2	1273	1	0	0	1	29	0	1273	0	1273
TCGA-EJ-5532-01	PRAD	0	3	1828	1	0	0	1	18	0	1828	0	1828
TCGA-EJ-5542-01	PRAD	0	2	1513	1	1	0	0.5	22	0	1513	0	1513
TCGA-EJ-7115-01	PRAD	2	1	2687	1	0	0	1	38	0	2687	0	2687
TCGA-EJ-7123-01	PRAD	2	4	2572	1	0	0	1	38	0	2572	0	2572
TCGA-EJ-7125-01	PRAD	1	0	2850	1	0	0	1	18	0	2850	0	2850
TCGA-EJ-7218-01	PRAD	0	0	2542	1	0	0	1	24	0	2542	0	2542
TCGA-EJ-7314-01	PRAD	0	1	1150	1	0	0	1	33	0	1150	0	1150
TCGA-EJ-7315-01	PRAD	2	1	1008	1	1	0	0.5	21	0	1008	0	1008
TCGA-EJ-7317-01	PRAD	1	0	771	1	0	0	1	30	0	771	0	771
TCGA-EJ-7318-01	PRAD	1	1	1029	1	0	0	1	31	1	380	0	1029
TCGA-EJ-7321-01	PRAD	0	0	824	1	0	0	1	29	0	824	0	824
TCGA-EJ-7325-01	PRAD	1	1	1070	1	0	0	1	17	0	1070	0	1070
TCGA-EJ-7327-01	PRAD	1	0	923	1	0	0	1	24	0	923	0	923
TCGA-EJ-7328-01	PRAD	1	0	842	1	1	0	0.5	23	0	842	0	842
TCGA-EJ-7330-01	PRAD	3	4	191	1	0	0	1	37	0	191	0	191
TCGA-EJ-7331-01	PRAD	2	0	742	1	0	0	1	21	0	742	0	742
TCGA-EJ-7781-01	PRAD	2	1	1073	1	1	1	1	50	0	1073	0	1073
TCGA-EJ-7782-01	PRAD	13	2	1167	1	1	1	1	333	0	1167	0	1167
TCGA-EJ-7783-01	PRAD	2	2	787	1	0	0	1	32	0	787	0	787
TCGA-EJ-7784-01	PRAD	2	7	781	1	0	0	1	35	0	781	0	781
TCGA-EJ-7785-01	PRAD	0	0	1177	1	0	0	1	17	0	1177	0	1177
TCGA-EJ-7786-01	PRAD	1	1	1096	1	0	0	1	29	0	1096	0	1096
TCGA-EJ-7788-01	PRAD	0	0	859	1	0	0	1	26	0	859	0	859
TCGA-EJ-7789-01	PRAD	1	7	1105	1	0	0	1	28	0	1105	0	1105
TCGA-EJ-7792-01	PRAD	0	0	1396	1	0	0	1	17	0	1396	0	1396
TCGA-EJ-7793-01	PRAD	0	0	114	1	0	0	1	11	0	114	0	114
TCGA-EJ-7794-01	PRAD	0	0	1306	1	0	0	1	12	0	1306	0	1306
TCGA-EJ-7797-01	PRAD	0	1	983	1	1	0	0.5	24	0	983	0	983
TCGA-EJ-8468-01	PRAD	3	0	2347	1	0	0	1	22	0	2347	0	2347
TCGA-EJ-8469-01	PRAD	0	5	2324	1	0	0	1	24	1	1925	0	2324
TCGA-EJ-8470-01	PRAD	0	1	1159	1	0	0	1	20	0	1159	0	1159
TCGA-EJ-8472-01	PRAD	2	11	756	1	1	0	0.5	40	1	196	0	756
TCGA-EJ-8474-01	PRAD	2	0	766	1	0	0	1	41	0	766	0	766
TCGA-EJ-A46B-01	PRAD	0	0	657	1	0	0	1	1	0	657	0	657
TCGA-EJ-A46D-01	PRAD	0	0	626	1	0	0	1	11	0	626	0	626
TCGA-EJ-A46F-01	PRAD	0	4	783	1	0	0	1	29	1	215	0	783
TCGA-EJ-A46G-01	PRAD	3	2	668	1	0	0	1	41	0	668	0	668
TCGA-EJ-A46H-01	PRAD	0	0	724	1	0	0	1	2	0	724	0	724
TCGA-EJ-A65B-01	PRAD	2	3	710	1	0	2	3	33	0	710	0	710
TCGA-EJ-A65D-01	PRAD	3	2	393	1	0	0	1	34	0	393	0	393
TCGA-EJ-A65E-01	PRAD	2	1	417	1	0	0	1	28	0	417	0	417
TCGA-EJ-A65F-01	PRAD	0	2	560	1	0	0	1	66	1	75	0	560
TCGA-EJ-A65G-01	PRAD	0	0	666	1	0	0	1	17	0	666	0	666
TCGA-EJ-A65J-01	PRAD	0	0	451	1	0	0	1	29	0	451	0	451
TCGA-EJ-A65M-01	PRAD	1	0	230	1	0	0	1	30	0	230	0	230
TCGA-EJ-A6RA-01	PRAD	0	0	353	1	0	0	1	9	1	353	0	353
TCGA-EJ-A6RC-01	PRAD	1	0	873	1	0	0	1	21	0	873	0	873
TCGA-EJ-A7NF-01	PRAD	0	0	250	1	0	0	1	14	0	250	0	250
TCGA-EJ-A7NG-01	PRAD	0	0	432	1	0	0	1	2	0	432	0	432
TCGA-EJ-A7NH-01	PRAD	2	4	474	1	1	0	0.5	19	0	474	0	474
TCGA-EJ-A7NJ-01	PRAD	1	0	197	1	0	0	1	8	0	197	0	197
TCGA-EJ-A7NK-01	PRAD	1	0	476	1	0	0	1	3	0	476	0	476
TCGA-EJ-A7NM-01	PRAD	0	1	128	1	0	0	1	44	0	128	0	128
TCGA-EJ-A8FN-01	PRAD	3	2	329	1	0	0	1	33	0	329	0	329
TCGA-EJ-A8FO-01	PRAD	0	0	282	1	0	0	1	14	0	282	0	282
TCGA-EJ-A8FP-01	PRAD	0	0	299	1	0	0	1	8	1	117	0	299
TCGA-EJ-A8FS-01	PRAD	2	2	266	1	0	0	1	28	1	216	0	266
TCGA-EJ-A8FU-01	PRAD	0	0	138	1	0	0	1	8	0	138	0	138
TCGA-EJ-AB20-01	PRAD	0	2	131	1	0	0	1	12	0	131	0	131
TCGA-EJ-AB27-01	PRAD	0	1	145	1	0	0	1	14	0	145	0	145
TCGA-FC-7708-01	PRAD	1	1	864	1	0	0	1	25	0	864	0	864
TCGA-FC-7961-01	PRAD	5	11	469	1	1	0	0.5	42	0	469	0	469
TCGA-FC-A4JI-01	PRAD	1	16	877	1	0	0	1	24	0	877	0	877
TCGA-FC-A5OB-01	PRAD	0	0	680	1	0	0	1	23	0	680	0	680
TCGA-FC-A66V-01	PRAD	0	0	524	1	0	0	1	0	0	524	0	524
TCGA-FC-A6HD-01	PRAD	0	0	789	1	0	0	1	26	0	789	0	789
TCGA-FC-A8O0-01	PRAD	1	0	616	1	0	0	1	14	0	616	0	616
TCGA-G9-6329-01	PRAD	0	4	1266	1	0	0	1	22	0	1266	0	1266
TCGA-G9-6332-01	PRAD	0	0	2657	1	0	0	1	20	1	1180	0	2657
TCGA-G9-6333-01	PRAD	1	1	2465	1	0	0	1	24	0	2465	0	2465
TCGA-G9-6338-01	PRAD	1	0	2028	1	0	0	1	29	0	2028	0	2028
TCGA-G9-6339-01	PRAD	0	2	2551	1	0	1	2	38	1	1634	0	2551
TCGA-G9-6342-01	PRAD	1	1	1696	1	0	0	1	16	0	1696	0	1696
TCGA-G9-6343-01	PRAD	0	1	2450	1	1	0	0.5	22	0	2450	0	2450
TCGA-G9-6347-01	PRAD	2	0	2089	1	0	0	1	15	0	2089	0	2089
TCGA-G9-6348-01	PRAD	1	1	1515	1	0	0	1	31	0	1515	0	1515
TCGA-G9-6351-01	PRAD	1	0	2048	1	0	0	1	18	0	2048	0	2048
TCGA-G9-6353-01	PRAD	0	0	1542	1	0	0	1	5	0	1542	0	1542
TCGA-G9-6354-01	PRAD	1	3	2066	1	0	0	1	21	0	2066	0	2066
TCGA-G9-6356-01	PRAD	2	2	1434	1	0	1	2	22	0	1434	0	1434
TCGA-G9-6361-01	PRAD	1	1	1415	1	0	0	1	29	0	1415	0	1415
TCGA-G9-6362-01	PRAD	1	2	1443	1	0	0	1	24	0	1443	0	1443
TCGA-G9-6363-01	PRAD	1	1	1378	1	0	0	1	38	0	1378	0	1378
TCGA-G9-6364-01	PRAD	0	2	1198	1	0	0	1	21	0	1198	0	1198
TCGA-G9-6365-01	PRAD	1	0	1363	1	0	0	1	23	0	1363	0	1363
TCGA-G9-6366-01	PRAD	3	1	1947	1	0	0	1	26	0	1947	0	1947
TCGA-G9-6367-01	PRAD	0	0	1222	1	0	0	1	2	0	1222	0	1222
TCGA-G9-6369-01	PRAD	1	1	1215	1	0	0	1	28	0	1215	0	1215
TCGA-G9-6370-01	PRAD	0	0	1156	1	0	0	1	0	0	1156	0	1156
TCGA-G9-6371-01	PRAD	1	3	1226	1	0	0	1	28	0	1226	0	1226
TCGA-G9-6373-01	PRAD	1	7	811	1	0	0	1	20	0	811	0	811
TCGA-G9-6377-01	PRAD	0	3	958	1	0	0	1	24	0	958	0	958
TCGA-G9-6378-01	PRAD	0	2	1155	1	0	0	1	22	0	1155	0	1155
TCGA-G9-6379-01	PRAD	0	2	1778	1	0	0	1	21	0	1778	0	1778
TCGA-G9-6384-01	PRAD	0	1	765	1	0	0	1	20	0	765	0	765
TCGA-G9-6385-01	PRAD	0	0	830	1	0	0	1	8	0	830	0	830
TCGA-G9-6494-01	PRAD	0	5	1771	1	0	0	1	29	0	1771	0	1771
TCGA-G9-6496-01	PRAD	1	1	1726	1	0	0	1	33	0	1726	0	1726
TCGA-G9-6498-01	PRAD	2	0	1952	1	0	0	1	19	1	1342	0	1952
TCGA-G9-6499-01	PRAD	2	20	1543	1	1	0	0.5	29	0	1543	0	1543
TCGA-G9-7509-01	PRAD	0	0	1610	1	0	0	1	20	0	1610	0	1610
TCGA-G9-7510-01	PRAD	4	4	1185	1	1	0	0.5	33	0	1185	0	1185
TCGA-G9-7519-01	PRAD	0	1	849	1	0	1	2	32	0	849	0	849
TCGA-G9-7521-01	PRAD	2	14	942	1	1	0	0.5	20	0	942	0	942
TCGA-G9-7522-01	PRAD	1	0	1078	1	0	0	1	8	0	1078	0	1078
TCGA-G9-7523-01	PRAD	1	7	857	1	0	0	1	12	0	857	0	857
TCGA-G9-7525-01	PRAD	0	1	994	1	0	0	1	33	0	994	0	994
TCGA-G9-A9S0-01	PRAD	2	4	791	0	1	0	0.5	24	1	423	1	791
TCGA-G9-A9S7-01	PRAD	2	2	728	1	0	0	1	21	0	728	0	728
TCGA-H9-7775-01	PRAD	0	1	185	1	0	0	1	25	0	185	0	185
TCGA-H9-A6BX-01	PRAD	1	0	941	1	0	0	1	5	0	941	0	941
TCGA-H9-A6BY-01	PRAD	1	0	112	1	0	1	2	24	0	112	0	112
TCGA-HC-7075-01	PRAD	0	0	601	1	0	0	1	24	0	601	0	601
TCGA-HC-7077-01	PRAD	1	2	2115	1	0	0	1	47	0	2115	0	2115
TCGA-HC-7078-01	PRAD	3	6	1985	1	0	0	1	28	0	1985	0	1985
TCGA-HC-7080-01	PRAD	1	0	1106	1	0	1	2	24	1	894	0	1106
TCGA-HC-7081-01	PRAD	2	0	1136	1	0	0	1	25	0	1136	0	1136
TCGA-HC-7209-01	PRAD	1	0	440	1	1	0	0.5	16	0	440	0	440
TCGA-HC-7210-01	PRAD	3	0	868	1	0	0	1	28	0	868	0	868
TCGA-HC-7211-01	PRAD	0	2	1221	1	0	0	1	21	0	1221	0	1221
TCGA-HC-7212-01	PRAD	5	0	870	1	0	0	1	30	0	870	0	870
TCGA-HC-7213-01	PRAD	1	13	1219	1	1	0	0.5	32	1	170	0	1219
TCGA-HC-7230-01	PRAD	2	2	1001	1	1	0	0.5	20	0	1001	0	1001
TCGA-HC-7231-01	PRAD	0	0	939	1	0	0	1	29	0	939	0	939
TCGA-HC-7232-01	PRAD	0	2	1161	1	0	0	1	23	1	766	0	1161
TCGA-HC-7233-01	PRAD	1	0	1355	1	0	0	1	27	0	1355	0	1355
TCGA-HC-7736-01	PRAD	0	1	1103	1	0	0	1	19	0	1103	0	1103
TCGA-HC-7737-01	PRAD	0	1	1090	1	0	0	1	16	0	1090	0	1090
TCGA-HC-7738-01	PRAD	2	0	964	1	0	0	1	33	1	420	0	964
TCGA-HC-7740-01	PRAD	0	0	717	1	0	0	1	17	0	717	0	717
TCGA-HC-7742-01	PRAD	2	5	938	1	1	0	0.5	28	0	938	0	938
TCGA-HC-7744-01	PRAD	3	0	531	1	0	0	1	31	0	531	0	531
TCGA-HC-7745-01	PRAD	0	3	721	1	0	0	1	22	0	721	0	721
TCGA-HC-7747-01	PRAD	1	0	748	1	0	1	2	26	0	748	0	748
TCGA-HC-7748-01	PRAD	0	1	792	1	0	0	1	22	0	792	0	792
TCGA-HC-7749-01	PRAD	1	0	724	1	0	1	2	48	0	724	0	724
TCGA-HC-7750-01	PRAD	0	0	522	1	0	0	1	16	0	522	0	522
TCGA-HC-7752-01	PRAD	2	0	782	1	0	0	1	33	0	782	0	782
TCGA-HC-7817-01	PRAD	3	0	928	1	0	0	1	16	0	928	0	928
TCGA-HC-7819-01	PRAD	2	1	543	1	0	0	1	22	0	543	0	543
TCGA-HC-7820-01	PRAD	1	2	747	1	0	0	1	30	0	747	0	747
TCGA-HC-7821-01	PRAD	1	4	956	1	0	0	1	23	0	956	0	956
TCGA-HC-8213-01	PRAD	1	0	589	1	0	0	1	16	0	589	0	589
TCGA-HC-8216-01	PRAD	2	5	682	1	1	0	0.5	96	0	682	0	682
TCGA-HC-8256-01	PRAD	1	2	860	1	0	0	1	22	0	860	0	860
TCGA-HC-8257-01	PRAD	1	0	726	1	0	0	1	38	0	726	0	726
TCGA-HC-8259-01	PRAD	0	0	924	1	0	0	1	44	0	924	0	924
TCGA-HC-8260-01	PRAD	1	0	686	1	0	0	1	9	0	686	0	686
TCGA-HC-8261-01	PRAD	2	0	546	1	0	0	1	20	0	546	0	546
TCGA-HC-8262-01	PRAD	1	1	679	1	0	0	1	28	0	679	0	679
TCGA-HC-8264-01	PRAD	1	1	48	1	1	0	0.5	34	0	48	0	48
TCGA-HC-8265-01	PRAD	2	1	483	1	0	0	1	51	0	483	0	483
TCGA-HC-8266-01	PRAD	0	8	473	1	0	0	1	21	0	473	0	473
TCGA-HC-A48F-01	PRAD	3	5	680	1	1	0	0.5	18	0	680	0	680
TCGA-HC-A4ZV-01	PRAD	4	5	23	1	1	0	0.5	104	0	23	0	23
TCGA-HC-A631-01	PRAD	1	3	54	1	1	0	0.5	30	0	54	0	54
TCGA-HC-A632-01	PRAD	2	3	61	1	1	1	1	30	0	61	0	61
TCGA-HC-A6AL-01	PRAD	1	1	67	1	0	0	1	37	0	67	0	67
TCGA-HC-A6AN-01	PRAD	2	3	49	1	0	0	1	30	0	49	0	49
TCGA-HC-A6AO-01	PRAD	1	2	530	1	0	0	1	25	0	530	0	530
TCGA-HC-A6AP-01	PRAD	3	0	71	1	1	0	0.5	28	0	71	0	71
TCGA-HC-A6AQ-01	PRAD	1	0	106	1	0	1	2	20	0	106	0	106
TCGA-HC-A6HX-01	PRAD	1	0	38	1	0	0	1	19	0	38	0	38
TCGA-HC-A6HY-01	PRAD	0	1	134	1	0	0	1	22	0	134	0	134
TCGA-HC-A76W-01	PRAD	0	0	213	1	0	0	1	30	0	213	0	213
TCGA-HC-A76X-01	PRAD	0	0	150	1	0	0	1	30	0	150	0	150
TCGA-HC-A8CY-01	PRAD	0	4	290	1	0	0	1	23	0	290	0	290
TCGA-HC-A8D0-01	PRAD	2	2	775	1	0	0	1	25	0	775	0	775
TCGA-HC-A8D1-01	PRAD	0	0	573	1	0	0	1	21	0	573	0	573
TCGA-HC-A9TE-01	PRAD	2	18	587	1	1	0	0.5	44	1	216	0	587
TCGA-HC-A9TH-01	PRAD	2	0	844	1	1	0	0.5	43	1	351	0	844
TCGA-HI-7168-01	PRAD	2	26	3323	1	0	0	1	35	1	2505	0	3323
TCGA-HI-7169-01	PRAD	0	0	2684	1	0	0	1	27	0	2684	0	2684
TCGA-HI-7170-01	PRAD	1	3	2522	1	0	0	1	25	0	2522	0	2522
TCGA-HI-7171-01	PRAD	2	2	1329	0	1	0	0.5	27	1	1329	1	1329
TCGA-J4-8198-01	PRAD	0	2	614	1	0	0	1	24	0	614	0	614
TCGA-J4-8200-01	PRAD	1	0	1218	1	0	0	1	18	0	1218	0	1218
TCGA-J4-A67K-01	PRAD	0	0	1004	1	0	0	1	26	0	1004	0	1004
TCGA-J4-A67L-01	PRAD	1	1	770	1	1	0	0.5	25	0	770	0	770
TCGA-J4-A67M-01	PRAD	1	1	941	1	0	0	1	28	0	941	0	941
TCGA-J4-A67N-01	PRAD	0	2	937	1	0	0	1	21	1	442	0	937
TCGA-J4-A67O-01	PRAD	2	1	839	1	0	0	1	13	0	839	0	839
TCGA-J4-A67Q-01	PRAD	1	0	975	1	0	0	1	18	0	975	0	975
TCGA-J4-A67R-01	PRAD	0	0	910	1	0	0	1	13	0	910	0	910
TCGA-J4-A67S-01	PRAD	0	1	833	1	0	0	1	18	1	708	0	833
TCGA-J4-A67T-01	PRAD	0	0	183	1	0	0	1	15	0	183	0	183
TCGA-J4-A6G1-01	PRAD	0	0	769	1	0	0	1	13	0	769	0	769
TCGA-J4-A6M7-01	PRAD	1	0	512	1	0	0	1	12	0	512	0	512
TCGA-J4-A83I-01	PRAD	1	0	685	1	0	0	1	21	0	685	0	685
TCGA-J4-A83J-01	PRAD	2	1	696	1	1	0	0.5	39	0	696	0	696
TCGA-J4-A83K-01	PRAD	0	0	328	1	0	0	1	23	0	328	0	328
TCGA-J4-A83L-01	PRAD	2	0	720	1	0	0	1	14	0	720	0	720
TCGA-J4-A83M-01	PRAD	2	0	543	1	0	0	1	29	1	521	0	543
TCGA-J4-A83N-01	PRAD	0	1	992	1	0	0	1	15	1	433	0	992
TCGA-J4-AATV-01	PRAD	0	0	553	1	0	0	1	3	0	553	0	553
TCGA-J4-AATZ-01	PRAD	0	1	412	1	0	0	1	32	1	79	0	412
TCGA-J4-AAU2-01	PRAD	3	0	825	1	0	0	1	26	0	825	0	825
TCGA-J9-A52B-01	PRAD	2	5	422	1	1	0	0.5	31	1	57	0	422
TCGA-J9-A52C-01	PRAD	11	1	178	1	0	1	2	454	0	178	0	178
TCGA-J9-A52E-01	PRAD	0	16	323	1	0	0	1	22	0	323	0	323
TCGA-J9-A8CK-01	PRAD	1	0	321	1	1	0	0.5	20	0	321	0	321
TCGA-J9-A8CL-01	PRAD	1	3	405	1	0	0	1	42	1	132	0	405
TCGA-J9-A8CM-01	PRAD	2	1	463	1	1	1	1	64	1	344	0	463
TCGA-J9-A8CN-01	PRAD	1	1	1237	1	0	0	1	18	0	1237	0	1237
TCGA-J9-A8CP-01	PRAD	3	1	386	1	0	0	1	25	0	386	0	386
TCGA-KC-A4BL-01	PRAD	2	0	934	1	0	0	1	15	1	193	0	934
TCGA-KC-A4BN-01	PRAD	1	0	1815	1	0	0	1	18	0	1815	0	1815
TCGA-KC-A4BV-01	PRAD	2	2	1328	1	0	0	1	34	1	1328	0	1328
TCGA-KC-A7F3-01	PRAD	0	0	665	1	0	0	1	23	0	665	0	665
TCGA-KC-A7F6-01	PRAD	1	2	263	1	1	0	0.5	19	0	263	0	263
TCGA-KC-A7FA-01	PRAD	2	3	598	1	1	0	0.5	36	0	598	0	598
TCGA-KC-A7FD-01	PRAD	1	1	270	1	0	0	1	35	0	270	0	270
TCGA-KK-A59V-01	PRAD	16	1	3440	1	2	2	1	713	0	3440	0	3440
TCGA-KK-A59X-01	PRAD	5	1	2535	1	0	0	1	44	1	2233	0	2535
TCGA-KK-A59Y-01	PRAD	1	2	1968	1	0	0	1	23	0	1968	0	1968
TCGA-KK-A59Z-01	PRAD	1	14	2628	1	0	0	1	48	0	2628	0	2628
TCGA-KK-A6DY-01	PRAD	2	6	4295	1	2	0	0.333333	27	0	4295	0	4295
TCGA-KK-A6E0-01	PRAD	1	1	1483	1	0	0	1	21	1	941	0	1483
TCGA-KK-A6E1-01	PRAD	1	7	2198	1	0	0	1	22	0	2198	0	2198
TCGA-KK-A6E2-01	PRAD	1	0	5024	1	0	0	1	34	0	5024	0	5024
TCGA-KK-A6E3-01	PRAD	2	0	2056	1	0	0	1	31	0	2056	0	2056
TCGA-KK-A6E4-01	PRAD	1	0	3502	0	0	0	1	29	0	3502	0	3502
TCGA-KK-A6E5-01	PRAD	1	1	2073	1	0	0	1	20	0	2073	0	2073
TCGA-KK-A6E6-01	PRAD	1	9	3447	1	0	0	1	32	0	3447	0	3447
TCGA-KK-A6E7-01	PRAD	3	6	2760	1	0	0	1	23	1	925	0	2760
TCGA-KK-A6E8-01	PRAD	2	7	1770	1	0	0	1	38	0	1770	0	1770
TCGA-KK-A7AP-01	PRAD	1	4	196	1	0	0	1	31	0	196	0	196
TCGA-KK-A7AQ-01	PRAD	2	1	1610	1	0	0	1	33	1	1217	0	1610
TCGA-KK-A7AU-01	PRAD	2	2	1775	1	1	0	0.5	16	1	207	0	1775
TCGA-KK-A7AV-01	PRAD	0	2	822	1	0	0	1	14	0	822	0	822
TCGA-KK-A7AW-01	PRAD	0	1	1054	1	0	0	1	24	0	1054	0	1054
TCGA-KK-A7AY-01	PRAD	2	0	1754	1	0	0	1	41	1	1124	0	1754
TCGA-KK-A7AZ-01	PRAD	2	4	1519	1	0	0	1	31	0	1519	0	1519
TCGA-KK-A7B0-01	PRAD	1	2	1329	1	0	0	1	26	1	606	0	1329
TCGA-KK-A7B1-01	PRAD	2	0	1063	1	0	0	1	19	0	1063	0	1063
TCGA-KK-A7B2-01	PRAD	0	0	1099	1	0	0	1	16	1	692	0	1099
TCGA-KK-A7B3-01	PRAD	0	1	899	1	0	0	1	26	1	294	0	899
TCGA-KK-A7B4-01	PRAD	1	4	987	1	1	0	0.5	24	1	637	0	987
TCGA-KK-A8I4-01	PRAD	0	11	2259	1	0	0	1	19	1	1162	0	2259
TCGA-KK-A8I5-01	PRAD	0	0	3096	1	0	0	1	32	0	3096	0	3096
TCGA-KK-A8I6-01	PRAD	3	0	668	1	0	0	1	23	0	668	0	668
TCGA-KK-A8I7-01	PRAD	0	2	2002	1	0	0	1	14	1	1088	0	2002
TCGA-KK-A8I8-01	PRAD	0	2	967	1	0	0	1	16	0	967	0	967
TCGA-KK-A8I9-01	PRAD	2	0	1001	1	0	0	1	34	1	940	0	1001
TCGA-KK-A8IA-01	PRAD	0	2	1931	1	0	0	1	31	0	1931	0	1931
TCGA-KK-A8IB-01	PRAD	2	7	83	1	0	0	1	38	0	83	0	83
TCGA-KK-A8IC-01	PRAD	0	5	2051	1	0	0	1	15	1	1060	0	2051
TCGA-KK-A8ID-01	PRAD	2	2	2107	1	0	0	1	45	0	2107	0	2107
TCGA-KK-A8IF-01	PRAD	4	9	804	1	0	0	1	24	1	648	0	804
TCGA-KK-A8IG-01	PRAD	2	6	2505	1	1	0	0.5	29	0	2505	0	2505
TCGA-KK-A8IH-01	PRAD	1	1	2013	1	0	0	1	20	0	2013	0	2013
TCGA-KK-A8II-01	PRAD	1	1	3467	0	0	0	1	28	1	626	1	3467
TCGA-KK-A8IJ-01	PRAD	0	1	1559	1	0	0	1	24	1	307	0	1559
TCGA-KK-A8IK-01	PRAD	4	14	2052	1	0	0	1	27	0	2052	0	2052
TCGA-KK-A8IL-01	PRAD	1	0	628	0	0	0	1	26	0	628	NaN	628
TCGA-KK-A8IM-01	PRAD	0	1	1915	1	0	0	1	25	0	1915	0	1915
TCGA-M7-A71Y-01	PRAD	0	3	493	1	0	0	1	14	0	493	0	493
TCGA-M7-A71Z-01	PRAD	1	1	643	1	0	0	1	23	0	643	0	643
TCGA-M7-A720-01	PRAD	0	0	384	1	0	0	1	6	0	384	0	384
TCGA-M7-A721-01	PRAD	0	0	400	1	0	0	1	29	0	400	0	400
TCGA-M7-A722-01	PRAD	3	0	1060	1	0	0	1	30	1	559	0	1060
TCGA-M7-A724-01	PRAD	1	2	889	1	0	0	1	27	0	889	0	889
TCGA-M7-A725-01	PRAD	3	5	573	1	0	0	1	26	0	573	0	573
TCGA-MG-AAMC-01	PRAD	1	3	173	1	0	0	1	22	0	173	0	173
TCGA-QU-A6IL-01	PRAD	2	2	97	1	0	0	1	20	0	97	0	97
TCGA-QU-A6IM-01	PRAD	2	1	1247	1	0	0	1	61	0	1247	0	1247
TCGA-QU-A6IN-01	PRAD	3	0	4264	1	0	0	1	20	0	4264	0	4264
TCGA-QU-A6IO-01	PRAD	0	2	3716	1	0	0	1	24	0	3716	0	3716
TCGA-QU-A6IP-01	PRAD	0	0	2620	1	0	0	1	13	0	2620	0	2620
TCGA-SU-A7E7-01	PRAD	1	0	551	1	0	0	1	20	0	551	0	551
TCGA-TK-A8OK-01	PRAD	2	2	27	1	0	0	1	35	0	27	0	27
TCGA-TP-A8TT-01	PRAD	0	0	526	1	0	0	1	23	0	526	0	526
TCGA-TP-A8TV-01	PRAD	1	1	610	1	0	0	1	33	0	610	0	610
TCGA-V1-A8MF-01	PRAD	0	2	1449	1	0	0	1	28	0	1449	0	1449
TCGA-V1-A8MG-01	PRAD	0	5	857	1	1	0	0.5	21	0	857	0	857
TCGA-V1-A8MJ-01	PRAD	1	3	1791	1	1	0	0.5	15	0	1791	0	1791
TCGA-V1-A8ML-01	PRAD	1	1	448	1	0	0	1	10	0	448	0	448
TCGA-V1-A8MM-01	PRAD	3	1	1195	1	0	0	1	15	1	990	0	1195
TCGA-V1-A8MU-01	PRAD	3	0	1876	1	0	0	1	21	0	1876	0	1876
TCGA-V1-A8WL-01	PRAD	1	1	1948	1	0	0	1	23	0	1948	0	1948
TCGA-V1-A8WN-01	PRAD	0	0	924	1	0	0	1	11	0	924	0	924
TCGA-V1-A8WS-01	PRAD	0	0	474	1	0	0	1	23	0	474	0	474
TCGA-V1-A8WV-01	PRAD	2	21	686	1	0	0	1	38	0	686	0	686
TCGA-V1-A8WW-01	PRAD	2	2	1078	1	1	0	0.5	29	0	1078	0	1078
TCGA-V1-A8X3-01	PRAD	0	1	202	1	0	0	1	21	0	202	0	202
TCGA-V1-A9O5-01	PRAD	2	5	1932	1	1	0	0.5	35	1	124	0	1932
TCGA-V1-A9O7-01	PRAD	1	5	2499	1	0	1	2	21	1	819	0	2499
TCGA-V1-A9O9-01	PRAD	1	1	2870	1	0	0	1	26	0	2870	0	2870
TCGA-V1-A9OA-01	PRAD	0	3	636	1	0	0	1	17	0	636	0	636
TCGA-V1-A9OF-01	PRAD	2	0	1184	1	0	0	1	12	0	1184	0	1184
TCGA-V1-A9OH-01	PRAD	1	0	2403	1	1	0	0.5	51	0	2403	0	2403
TCGA-V1-A9OL-01	PRAD	0	3	1913	1	0	0	1	27	1	105	0	1913
TCGA-V1-A9OQ-01	PRAD	4	0	371	1	0	0	1	45	0	371	0	371
TCGA-V1-A9OT-01	PRAD	2	0	476	1	0	0	1	21	1	292	0	476
TCGA-V1-A9OX-01	PRAD	2	3	1134	1	0	0	1	19	0	1134	0	1134
TCGA-V1-A9OY-01	PRAD	1	0	1067	1	0	0	1	14	0	1067	0	1067
TCGA-V1-A9Z7-01	PRAD	2	4	874	1	1	0	0.5	25	0	874	0	874
TCGA-V1-A9Z8-01	PRAD	2	1	827	1	0	0	1	25	0	827	0	827
TCGA-V1-A9Z9-01	PRAD	2	0	540	1	0	0	1	27	0	540	0	540
TCGA-V1-A9ZG-01	PRAD	0	1	1517	1	0	0	1	23	0	1517	0	1517
TCGA-V1-A9ZI-01	PRAD	2	7	1640	1	1	0	0.5	27	0	1640	0	1640
TCGA-V1-A9ZK-01	PRAD	4	1	1383	1	0	0	1	21	0	1383	0	1383
TCGA-V1-A9ZR-01	PRAD	0	0	1361	1	0	0	1	32	0	1361	0	1361
TCGA-VN-A88I-01	PRAD	1	0	269	1	0	0	1	14	0	269	0	269
TCGA-VN-A88K-01	PRAD	2	3	776	1	0	0	1	22	0	776	0	776
TCGA-VN-A88L-01	PRAD	1	0	746	1	0	0	1	14	0	746	0	746
TCGA-VN-A88M-01	PRAD	0	0	189	1	0	0	1	16	0	189	0	189
TCGA-VN-A88N-01	PRAD	3	0	766	1	0	0	1	21	0	766	0	766
TCGA-VN-A88O-01	PRAD	2	2	481	1	0	0	1	28	0	481	0	481
TCGA-VN-A88P-01	PRAD	1	2	1260	1	0	0	1	33	0	1260	0	1260
TCGA-VN-A88Q-01	PRAD	0	2	1366	1	0	1	2	30	0	1366	0	1366
TCGA-VN-A88R-01	PRAD	1	1	784	1	0	0	1	21	1	512	0	784
TCGA-VN-A943-01	PRAD	0	0	496	1	0	0	1	21	0	496	0	496
TCGA-VP-A872-01	PRAD	2	4	3631	1	1	0	0.5	25	0	3631	0	3631
TCGA-VP-A875-01	PRAD	2	0	2309	1	0	0	1	26	0	2309	0	2309
TCGA-VP-A876-01	PRAD	1	2	3333	1	1	0	0.5	20	0	3333	0	3333
TCGA-VP-A878-01	PRAD	2	0	3130	1	0	0	1	27	1	98	0	3130
TCGA-VP-A879-01	PRAD	1	0	728	0	0	0	1	40	0	728	0	728
TCGA-VP-A87B-01	PRAD	3	2	2722	1	0	0	1	36	1	2473	0	2722
TCGA-VP-A87C-01	PRAD	2	3	1690	1	0	0	1	20	0	1690	0	1690
TCGA-VP-A87D-01	PRAD	1	2	1853	1	1	0	0.5	50	1	1194	0	1853
TCGA-VP-A87E-01	PRAD	0	0	2037	1	0	2	3	19	0	2037	0	2037
TCGA-VP-A87H-01	PRAD	4	11	663	1	0	0	1	25	0	663	0	663
TCGA-VP-A87J-01	PRAD	3	3	1774	1	0	0	1	27	0	1774	0	1774
TCGA-VP-A87K-01	PRAD	0	4	1306	1	0	0	1	28	1	533	0	1306
TCGA-VP-AA1N-01	PRAD	2	16	1365	1	1	0	0.5	28	0	1365	0	1365
TCGA-WW-A8ZI-01	PRAD	0	2	449	1	0	0	1	25	0	449	0	449
TCGA-X4-A8KQ-01	PRAD	2	5	1383	1	0	0	1	37	0	1383	0	1383
TCGA-X4-A8KS-01	PRAD	1	2	979	1	0	1	2	22	0	979	0	979
TCGA-XA-A8JR-01	PRAD	1	0	376	1	0	0	1	18	0	376	0	376
TCGA-XJ-A83F-01	PRAD	0	3	1127	1	0	0	1	29	0	1127	0	1127
TCGA-XJ-A83G-01	PRAD	2	0	1461	1	0	0	1	19	0	1461	0	1461
TCGA-XJ-A83H-01	PRAD	1	2	1280	1	0	0	1	33	0	1280	0	1280
TCGA-XJ-A9DI-01	PRAD	1	0	1461	1	0	0	1	17	0	1461	0	1461
TCGA-XJ-A9DK-01	PRAD	0	0	275	1	0	0	1	4	0	275	0	275
TCGA-XJ-A9DQ-01	PRAD	0	0	91	1	0	0	1	9	0	91	0	91
TCGA-XJ-A9DX-01	PRAD	1	6	973	1	0	0	1	58	0	973	0	973
TCGA-XK-AAIR-01	PRAD	0	2	972	1	0	0	1	24	0	972	0	972
TCGA-XK-AAIV-01	PRAD	0	19	1133	1	0	0	1	42	0	1133	0	1133
TCGA-XK-AAIW-01	PRAD	81	1	1218	1	8	15	1.77778	4660	1	427	0	1218
TCGA-XK-AAJA-01	PRAD	1	0	930	1	0	1	2	39	0	930	0	930
TCGA-XK-AAJP-01	PRAD	1	1	1259	1	0	0	1	30	0	1259	0	1259
TCGA-XK-AAJR-01	PRAD	1	2	1124	1	0	0	1	23	1	131	0	1124
TCGA-XK-AAJT-01	PRAD	0	5	1434	1	0	0	1	26	0	1434	0	1434
TCGA-XQ-A8TA-01	PRAD	4	5	146	0	0	1	2	104	1	146	1	146
TCGA-XQ-A8TB-01	PRAD	0	1	770	1	0	0	1	22	0	770	0	770
TCGA-Y6-A8TL-01	PRAD	3	0	992	1	0	0	1	27	0	992	0	992
TCGA-Y6-A9XI-01	PRAD	1	1	526	1	0	0	1	38	0	526	0	526
TCGA-YJ-A8SW-01	PRAD	1	6	148	1	0	0	1	52	0	148	0	148
TCGA-YL-A8HJ-01	PRAD	1	0	1611	1	0	0	1	28	0	1611	0	1611
TCGA-YL-A8HK-01	PRAD	1	3	1491	1	1	0	0.5	16	1	1376	0	1491
TCGA-YL-A8HL-01	PRAD	1	1	1565	1	1	0	0.5	17	0	1565	0	1565
TCGA-YL-A8HM-01	PRAD	2	7	1482	1	1	0	0.5	32	1	1473	0	1482
TCGA-YL-A8HO-01	PRAD	0	9	2304	1	0	0	1	28	1	1068	0	2304
TCGA-YL-A8S8-01	PRAD	2	8	1890	1	0	0	1	38	1	679	0	1890
TCGA-YL-A8S9-01	PRAD	2	4	1842	1	0	0	1	29	1	1006	0	1842
TCGA-YL-A8SA-01	PRAD	0	1	512	1	0	0	1	25	0	512	0	512
TCGA-YL-A8SB-01	PRAD	2	4	1719	1	1	0	0.5	25	1	1384	0	1719
TCGA-YL-A8SC-01	PRAD	2	6	1261	1	0	0	1	34	1	152	0	1261
TCGA-YL-A8SF-01	PRAD	0	3	1373	1	0	0	1	13	0	1373	0	1373
TCGA-YL-A8SH-01	PRAD	4	0	875	0	0	0	1	32	0	875	0	875
TCGA-YL-A8SI-01	PRAD	3	0	1614	1	0	0	1	20	1	1423	0	1614
TCGA-YL-A8SJ-01	PRAD	2	2	1395	1	1	0	0.5	25	1	752	0	1395
TCGA-YL-A8SK-01	PRAD	0	3	1408	1	0	0	1	30	0	1408	0	1408
TCGA-YL-A8SL-01	PRAD	4	13	987	1	0	0	1	39	0	987	0	987
TCGA-YL-A8SO-01	PRAD	4	4	3479	1	0	1	2	31	0	3479	0	3479
TCGA-YL-A8SP-01	PRAD	1	2	2366	1	0	0	1	19	1	2036	0	2366
TCGA-YL-A8SQ-01	PRAD	1	20	2083	1	0	0	1	33	1	329	0	2083
TCGA-YL-A8SR-01	PRAD	1	4	273	1	0	0	1	25	0	273	0	273
TCGA-YL-A9WH-01	PRAD	4	20	427	1	1	0	0.5	48	0	427	0	427
TCGA-YL-A9WI-01	PRAD	2	11	1623	1	0	0	1	34	0	1623	0	1623
TCGA-YL-A9WJ-01	PRAD	0	2	1855	0	0	0	1	21	1	1476	1	1855
TCGA-YL-A9WK-01	PRAD	2	7	2136	1	1	0	0.5	25	1	1009	0	2136
TCGA-YL-A9WL-01	PRAD	0	1	740	1	0	1	2	24	1	740	0	740
TCGA-YL-A9WX-01	PRAD	1	2	1518	1	1	0	0.5	5	1	1506	0	1518
TCGA-YL-A9WY-01	PRAD	3	12	1098	1	1	0	0.5	29	1	765	0	1098
TCGA-ZG-A8QW-01	PRAD	2	1	94	1	0	0	1	28	0	94	0	94
TCGA-ZG-A8QX-01	PRAD	2	0	442	1	0	0	1	26	0	442	0	442
TCGA-ZG-A8QY-01	PRAD	3	0	404	1	0	1	2	51	0	404	0	404
TCGA-ZG-A8QZ-01	PRAD	0	2	308	1	0	0	1	25	0	308	0	308
TCGA-ZG-A9KY-01	PRAD	4	5	130	1	0	0	1	53	0	130	0	130
TCGA-ZG-A9L0-01	PRAD	3	4	355	1	1	0	0.5	34	0	355	0	355
TCGA-ZG-A9L1-01	PRAD	1	12	1302	1	1	0	0.5	24	0	1302	0	1302
TCGA-ZG-A9L2-01	PRAD	3	3	1154	1	0	0	1	24	1	180	0	1154
TCGA-ZG-A9L4-01	PRAD	0	2	1108	1	0	0	1	24	0	1108	0	1108
TCGA-ZG-A9L5-01	PRAD	1	16	908	1	0	0	1	41	0	908	0	908
TCGA-ZG-A9L6-01	PRAD	2	1	687	1	0	0	1	25	1	664	0	687
TCGA-ZG-A9L9-01	PRAD	0	12	617	1	0	0	1	33	1	51	0	617
TCGA-ZG-A9LB-01	PRAD	4	19	583	1	1	1	1	50	0	583	0	583
TCGA-ZG-A9LM-01	PRAD	1	11	378	1	1	0	0.5	30	0	378	0	378
TCGA-ZG-A9LN-01	PRAD	0	1	115	1	0	0	1	25	0	115	0	115
TCGA-ZG-A9LS-01	PRAD	0	7	516	1	0	0	1	17	0	516	0	516
TCGA-ZG-A9LU-01	PRAD	1	13	579	1	0	0	1	17	0	579	0	579
TCGA-ZG-A9LY-01	PRAD	2	4	370	1	0	0	1	33	0	370	0	370
TCGA-ZG-A9LZ-01	PRAD	0	3	692	1	0	0	1	29	0	692	0	692
TCGA-ZG-A9M4-01	PRAD	2	20	547	1	1	0	0.5	29	0	547	0	547
TCGA-ZG-A9MC-01	PRAD	0	2	455	1	0	0	1	27	0	455	0	455
TCGA-ZG-A9N3-01	PRAD	1	18	349	1	0	0	1	46	0	349	0	349
TCGA-ZG-A9ND-01	PRAD	1	2	410	1	0	1	2	24	0	410	0	410
TCGA-ZG-A9NI-01	PRAD	2	7	132	1	0	0	1	78	0	132	0	132
TCGA-05-4244-01	LUAD	5	17	0	1	0	1	2	183	0	0	0	0
TCGA-05-4249-01	LUAD	7	24	1523	1	0	0	1	271	0	1523	0	1523
TCGA-05-4250-01	LUAD	11	17	121	0	0	0	1	295	0	121	NaN	121
TCGA-05-4382-01	LUAD	24	22	607	1	3	4	1.25	1315	1	334	0	607
TCGA-05-4384-01	LUAD	5	1	426	1	1	0	0.5	110	1	183	0	426
TCGA-05-4389-01	LUAD	4	20	1369	1	0	0	1	195	0	1369	0	1369
TCGA-05-4390-01	LUAD	5	21	1126	1	0	0	1	467	1	395	0	1126
TCGA-05-4395-01	LUAD	8	25	0	0	1	0	0.5	219	0	0	0	0
TCGA-05-4396-01	LUAD	14	11	303	0	1	1	1	234	0	303	NaN	303
TCGA-05-4397-01	LUAD	15	7	731	0	3	2	0.75	670	0	731	NaN	731
TCGA-05-4398-01	LUAD	8	23	1431	1	1	2	1.5	593	0	1431	0	1431
TCGA-05-4402-01	LUAD	4	31	244	0	1	0	0.5	115	0	244	0	244
TCGA-05-4403-01	LUAD	3	1	578	1	0	1	2	117	0	578	0	578
TCGA-05-4405-01	LUAD	4	24	610	1	1	0	0.5	319	0	610	0	610
TCGA-05-4410-01	LUAD	17	18	0	1	2	0	0.333333	869	0	0	0	0
TCGA-05-4415-01	LUAD	3	20	91	0	0	0	1	177	1	60	1	91
TCGA-05-4417-01	LUAD	5	19	455	1	0	0	1	242	0	455	0	455
TCGA-05-4418-01	LUAD	5	6	274	0	0	1	2	227	0	274	NaN	274
TCGA-05-4420-01	LUAD	7	22	912	1	1	1	1	237	0	912	0	912
TCGA-05-4422-01	LUAD	4	7	365	1	0	0	1	37	0	365	0	365
TCGA-05-4424-01	LUAD	9	19	913	1	1	1	1	589	1	153	0	913
TCGA-05-4425-01	LUAD	3	10	669	1	0	0	1	38	0	669	0	669
TCGA-05-4426-01	LUAD	3	4	791	1	1	0	0.5	44	1	457	0	791
TCGA-05-4427-01	LUAD	24	20	791	1	2	2	1	814	0	791	0	791
TCGA-05-4430-01	LUAD	4	20	761	1	1	0	0.5	240	0	761	0	761
TCGA-05-4432-01	LUAD	6	21	761	1	1	1	1	474	0	761	0	761
TCGA-05-4433-01	LUAD	3	6	730	1	1	0	0.5	32	0	730	0	730
TCGA-05-4434-01	LUAD	5	2	457	0	0	0	1	42	0	457	NaN	457
TCGA-05-5423-01	LUAD	3	15	151	1	1	0	0.5	133	0	151	0	151
TCGA-05-5425-01	LUAD	8	2	882	1	1	1	1	480	1	486	0	882
TCGA-05-5428-01	LUAD	11	20	670	1	1	1	1	322	0	670	0	670
TCGA-05-5429-01	LUAD	2	8	275	0	0	0	1	33	0	275	0	275
TCGA-05-5715-01	LUAD	6	10	62	1	0	0	1	101	0	62	0	62
TCGA-35-3615-01	LUAD	7	5	14	1	0	0	1	97	0	14	0	14
TCGA-35-4122-01	LUAD	7	23	225	1	1	2	1.5	271	0	225	0	225
TCGA-35-4123-01	LUAD	7	14	182	1	1	4	2.5	224	0	182	0	182
TCGA-35-5375-01	LUAD	12	26	264	1	1	0	0.5	356	0	264	0	264
TCGA-38-4625-01	LUAD	10	16	2973	1	0	3	4	486	0	2973	0	2973
TCGA-38-4626-01	LUAD	5	2	3674	1	1	0	0.5	229	1	2518	0	3674
TCGA-38-4627-01	LUAD	2	9	1147	0	0	1	2	28	0	1147	NaN	1147
TCGA-38-4628-01	LUAD	3	24	1492	0	0	0	1	110	1	1083	1	1492
TCGA-38-4631-01	LUAD	17	20	354	0	1	0	0.5	598	1	354	1	354
TCGA-38-4632-01	LUAD	12	23	1357	0	1	1	1	450	1	680	1	1357
TCGA-38-6178-01	LUAD	4	22	448	1	1	0	0.5	58	0	448	0	448
TCGA-38-7271-01	LUAD	2	2	800	0	0	1	2	85	1	304	1	800
TCGA-38-A44F-01	LUAD	1	1	133	1	0	0	1	11	0	133	0	133
TCGA-44-2655-01	LUAD	5	4	1324	1	0	0	1	156	1	1009	0	1324
TCGA-44-2656-01	LUAD	16	19	1429	1	2	0	0.333333	683	1	568	0	1429
TCGA-44-2657-01	LUAD	10	10	1351	1	0	1	2	338	0	1351	0	1351
TCGA-44-2659-01	LUAD	9	25	1367	1	1	0	0.5	360	1	1146	0	1367
TCGA-44-2662-01	LUAD	7	24	1280	1	1	0	0.5	179	1	245	0	1280
TCGA-44-2665-01	LUAD	3	7	1301	1	0	0	1	34	0	1301	0	1301
TCGA-44-2666-01	LUAD	3	2	97	0	0	0	1	35	1	97	1	97
TCGA-44-2668-01	LUAD	9	11	761	0	1	0	0.5	294	1	433	1	761
TCGA-44-3396-01	LUAD	6	6	1130	1	1	0	0.5	177	0	1130	0	1130
TCGA-44-3398-01	LUAD	4	2	1163	1	1	0	0.5	160	0	1163	0	1163
TCGA-44-3917-01	LUAD	6	19	1183	1	1	0	0.5	185	0	1183	0	1183
TCGA-44-3918-01	LUAD	16	12	1036	1	1	2	1.5	780	1	511	0	1036
TCGA-44-3919-01	LUAD	1	6	1026	0	1	0	0.5	50	1	921	1	1026
TCGA-44-4112-01	LUAD	9	6	808	0	0	1	2	397	1	619	1	808
TCGA-44-5643-01	LUAD	3	19	1013	1	0	0	1	107	0	1013	0	1013
TCGA-44-5644-01	LUAD	12	16	863	1	1	0	0.5	762	0	863	0	863
TCGA-44-5645-01	LUAD	5	10	852	1	1	0	0.5	35	0	852	0	852
TCGA-44-6144-01	LUAD	6	8	723	1	1	1	1	189	1	399	0	723
TCGA-44-6145-01	LUAD	4	16	595	1	1	1	1	275	0	595	0	595
TCGA-44-6146-01	LUAD	1	5	728	1	0	0	1	36	1	631	0	728
TCGA-44-6148-01	LUAD	0	2	704	1	0	1	2	6	0	704	0	704
TCGA-44-6774-01	LUAD	6	4	658	1	1	0	0.5	248	0	658	0	658
TCGA-44-6775-01	LUAD	4	26	705	1	2	1	0.666667	62	1	684	0	705
TCGA-44-6776-01	LUAD	7	4	2616	1	0	1	2	175	0	2616	0	2616
TCGA-44-6777-01	LUAD	11	19	987	0	2	1	0.666667	323	0	987	0	987
TCGA-44-6778-01	LUAD	4	25	1864	1	1	0	0.5	327	0	1864	0	1864
TCGA-44-6779-01	LUAD	4	17	500	0	1	0	0.5	86	1	232	1	500
TCGA-44-7659-01	LUAD	4	4	691	1	1	0	0.5	127	0	691	0	691
TCGA-44-7660-01	LUAD	9	25	592	1	2	2	1	309	1	253	0	592
TCGA-44-7661-01	LUAD	5	5	557	0	1	0	0.5	236	1	335	1	557
TCGA-44-7662-01	LUAD	7	25	218	1	1	0	0.5	493	0	218	0	218
TCGA-44-7667-01	LUAD	8	23	1097	1	1	0	0.5	393	0	1097	0	1097
TCGA-44-7669-01	LUAD	9	22	574	0	1	0	0.5	395	1	390	1	574
TCGA-44-7670-01	LUAD	19	27	882	1	3	1	0.5	864	0	882	0	882
TCGA-44-7671-01	LUAD	8	16	889	1	0	1	2	187	1	883	0	889
TCGA-44-7672-01	LUAD	3	22	719	1	0	0	1	143	0	719	0	719
TCGA-44-8117-01	LUAD	14	20	385	1	1	2	1.5	613	0	385	0	385
TCGA-44-8119-01	LUAD	13	25	285	1	0	2	3	530	0	285	0	285
TCGA-44-8120-01	LUAD	12	13	260	1	1	1	1	489	0	260	0	260
TCGA-44-A479-01	LUAD	5	8	486	1	1	2	1.5	264	1	437	0	486
TCGA-44-A47A-01	LUAD	11	23	466	1	0	0	1	198	1	397	0	466
TCGA-44-A47B-01	LUAD	0	18	287	1	0	0	1	39	0	287	0	287
TCGA-44-A47F-01	LUAD	4	27	337	1	0	0	1	78	0	337	0	337
TCGA-44-A47G-01	LUAD	6	3	351	1	1	0	0.5	75	0	351	0	351
TCGA-44-A4SS-01	LUAD	11	16	415	1	3	1	0.5	415	0	415	0	415
TCGA-44-A4SU-01	LUAD	4	12	409	0	1	0	0.5	124	1	260	1	409
TCGA-49-4486-01	LUAD	6	2	2318	0	1	0	0.5	132	1	2045	1	2318
TCGA-49-4487-01	LUAD	5	27	855	0	1	1	1	308	1	697	1	855
TCGA-49-4488-01	LUAD	6	25	869	0	0	0	1	253	1	634	NaN	869
TCGA-49-4490-01	LUAD	3	29	385	0	1	1	1	45	1	385	1	385
TCGA-49-4494-01	LUAD	3	3	1081	0	0	0	1	156	1	1081	1	1081
TCGA-49-4501-01	LUAD	2	19	1421	0	0	0	1	45	1	545	1	1421
TCGA-49-4505-01	LUAD	6	21	428	0	1	0	0.5	182	1	417	1	428
TCGA-49-4506-01	LUAD	6	20	999	0	0	0	1	109	1	692	NaN	999
TCGA-49-4507-01	LUAD	7	12	268	0	0	0	1	165	1	158	1	268
TCGA-49-4510-01	LUAD	3	23	896	0	0	0	1	44	1	502	1	896
TCGA-49-4512-01	LUAD	0	31	905	0	0	0	1	37	1	905	1	905
TCGA-49-4514-01	LUAD	5	8	1700	1	2	0	0.333333	264	0	1700	0	1700
TCGA-49-6742-01	LUAD	6	19	488	0	1	0	0.5	220	1	214	1	488
TCGA-49-6743-01	LUAD	8	23	1621	1	0	1	2	611	0	1621	0	1621
TCGA-49-6744-01	LUAD	6	5	1683	1	0	1	2	203	0	1683	0	1683
TCGA-49-6745-01	LUAD	5	10	522	1	0	0	1	116	0	522	0	522
TCGA-49-6761-01	LUAD	2	16	354	1	0	0	1	161	0	354	0	354
TCGA-49-6767-01	LUAD	10	23	677	1	1	0	0.5	387	0	677	0	677
TCGA-49-AAQV-01	LUAD	4	10	677	0	1	0	0.5	66	1	509	0	677
TCGA-49-AAR0-01	LUAD	4	15	4765	1	1	0	0.5	118	0	4765	0	4765
TCGA-49-AAR2-01	LUAD	7	9	2224	1	0	1	2	343	0	2224	0	2224
TCGA-49-AAR3-01	LUAD	7	10	1893	1	1	0	0.5	125	1	1893	0	1893
TCGA-49-AAR4-01	LUAD	10	8	879	0	1	0	0.5	488	1	879	1	879
TCGA-49-AAR9-01	LUAD	15	11	260	0	1	2	1.5	526	1	260	1	260
TCGA-49-AARE-01	LUAD	19	19	1229	0	3	0	0.25	1047	1	388	1	1229
TCGA-49-AARN-01	LUAD	16	7	1135	0	2	2	1	640	0	1135	NaN	1135
TCGA-49-AARO-01	LUAD	12	21	3759	1	1	0	0.5	499	1	1144	0	3759
TCGA-49-AARQ-01	LUAD	11	17	6732	1	1	1	1	592	0	6732	0	6732
TCGA-49-AARR-01	LUAD	0	0	4992	1	0	0	1	2	1	1099	0	4992
TCGA-4B-A93V-01	LUAD	7	26	300	0	1	2	1.5	119	1	251	1	300
TCGA-50-5044-01	LUAD	3	1	624	0	0	0	1	113	1	483	1	624
TCGA-50-5045-01	LUAD	8	3	2174	0	1	0	0.5	271	1	1433	1	2174
TCGA-50-5049-01	LUAD	16	15	3094	1	3	0	0.25	674	1	1568	0	3094
TCGA-50-5051-01	LUAD	3	22	478	0	0	0	1	97	1	184	1	478
TCGA-50-5055-01	LUAD	0	1	1830	0	0	0	1	19	1	771	1	1830
TCGA-50-5066-01	LUAD	2	11	1442	1	1	0	0.5	253	1	477	0	1442
TCGA-50-5068-01	LUAD	4	32	1499	0	1	0	0.5	81	1	686	1	1499
TCGA-50-5072-01	LUAD	7	27	250	0	0	0	1	143	1	213	1	250
TCGA-50-5930-01	LUAD	18	2	282	0	1	4	2.5	883	1	177	1	282
TCGA-50-5931-01	LUAD	9	12	434	0	1	1	1	262	1	425	1	434
TCGA-50-5932-01	LUAD	2	11	1235	0	0	0	1	64	1	1090	1	1235
TCGA-50-5933-01	LUAD	10	24	2393	0	1	2	1.5	423	0	2393	0	2393
TCGA-50-5935-01	LUAD	2	21	653	0	0	0	1	87	0	653	0	653
TCGA-50-5936-01	LUAD	3	14	257	0	0	0	1	102	1	150	1	257
TCGA-50-5939-01	LUAD	5	7	460	0	1	0	0.5	69	0	460	0	460
TCGA-50-5941-01	LUAD	6	32	1474	1	0	0	1	331	0	1474	0	1474
TCGA-50-5942-01	LUAD	5	2	1847	1	0	0	1	53	1	1378	0	1847
TCGA-50-5944-01	LUAD	3	17	1750	1	1	0	0.5	51	0	1750	0	1750
TCGA-50-5946-01	LUAD	12	21	1617	1	2	1	0.666667	536	1	221	0	1617
TCGA-50-6590-01	LUAD	12	19	1288	0	1	1	1	703	0	1288	0	1288
TCGA-50-6591-01	LUAD	2	28	119	0	1	0	0.5	52	1	119	1	119
TCGA-50-6592-01	LUAD	6	14	777	0	1	1	1	243	1	777	1	777
TCGA-50-6593-01	LUAD	4	29	336	0	1	1	1	262	1	266	1	336
TCGA-50-6594-01	LUAD	6	17	370	0	1	0	0.5	444	1	285	1	370
TCGA-50-6595-01	LUAD	5	12	189	0	1	0	0.5	88	1	182	1	189
TCGA-50-6597-01	LUAD	1	15	1268	0	0	0	1	51	0	1268	0	1268
TCGA-50-6673-01	LUAD	3	18	22	0	2	0	0.333333	50	0	22	NaN	22
TCGA-50-7109-01	LUAD	3	21	308	0	0	1	2	213	1	15	1	308
TCGA-50-8457-01	LUAD	3	3	1125	1	0	0	1	51	0	1125	0	1125
TCGA-50-8459-01	LUAD	3	4	1119	1	0	0	1	74	1	432	0	1119
TCGA-50-8460-01	LUAD	4	8	829	1	2	0	0.333333	29	0	829	0	829
TCGA-53-7624-01	LUAD	16	18	1043	0	1	1	1	668	1	400	1	1043
TCGA-53-7626-01	LUAD	4	10	929	0	1	0	0.5	298	1	865	1	929
TCGA-53-7813-01	LUAD	5	20	424	1	0	0	1	136	0	424	0	424
TCGA-53-A4EZ-01	LUAD	9	23	1071	1	2	0	0.333333	406	0	1071	0	1071
TCGA-55-1592-01	LUAD	12	22	701	0	2	0	0.333333	451	1	452	1	701
TCGA-55-1594-01	LUAD	3	23	1178	1	1	0	0.5	159	0	1178	0	1178
TCGA-55-1595-01	LUAD	4	25	1479	1	0	3	4	268	0	1479	0	1479
TCGA-55-1596-01	LUAD	4	28	2065	1	2	0	0.333333	158	0	2065	0	2065
TCGA-55-5899-01	LUAD	5	19	930	1	1	0	0.5	363	0	930	0	930
TCGA-55-6543-01	LUAD	1	10	435	1	0	0	1	22	0	435	0	435
TCGA-55-6642-01	LUAD	2	15	2449	1	0	0	1	109	0	2449	0	2449
TCGA-55-6712-01	LUAD	3	21	171	0	1	0	0.5	117	1	171	1	171
TCGA-55-6968-01	LUAD	13	12	1293	0	2	2	1	430	1	1293	1	1293
TCGA-55-6969-01	LUAD	6	24	1239	1	2	0	0.333333	352	0	1239	0	1239
TCGA-55-6970-01	LUAD	3	13	464	0	0	1	2	157	1	457	1	464
TCGA-55-6971-01	LUAD	2	22	1400	1	0	1	2	78	0	1400	0	1400
TCGA-55-6972-01	LUAD	6	18	1632	0	0	2	3	230	0	1632	0	1632
TCGA-55-6975-01	LUAD	5	13	118	0	1	2	1.5	73	1	118	1	118
TCGA-55-6978-01	LUAD	0	4	176	0	0	0	1	27	1	42	1	176
TCGA-55-6979-01	LUAD	2	13	237	0	1	0	0.5	126	1	195	1	237
TCGA-55-6980-01	LUAD	2	15	2109	1	1	0	0.5	15	0	2109	0	2109
TCGA-55-6981-01	LUAD	2	24	1379	0	0	0	1	50	0	1379	0	1379
TCGA-55-6982-01	LUAD	5	22	995	0	0	1	2	183	1	183	1	995
TCGA-55-6983-01	LUAD	3	6	2823	1	0	0	1	96	0	2823	0	2823
TCGA-55-6984-01	LUAD	2	6	760	0	0	1	2	21	1	724	1	760
TCGA-55-6985-01	LUAD	6	13	1233	1	2	0	0.333333	383	0	1233	0	1233
TCGA-55-6986-01	LUAD	1	0	3261	1	0	0	1	17	0	3261	0	3261
TCGA-55-6987-01	LUAD	4	7	2137	1	0	0	1	185	0	2137	0	2137
TCGA-55-7281-01	LUAD	5	18	872	1	0	2	3	384	1	339	0	872
TCGA-55-7283-01	LUAD	9	18	609	1	1	0	0.5	195	0	609	0	609
TCGA-55-7284-01	LUAD	1	10	243	0	0	0	1	39	1	231	1	243
TCGA-55-7570-01	LUAD	8	10	824	1	1	2	1.5	328	0	824	0	824
TCGA-55-7573-01	LUAD	6	16	487	1	1	1	1	47	0	487	0	487
TCGA-55-7574-01	LUAD	10	11	995	0	1	2	1.5	226	1	478	1	995
TCGA-55-7576-01	LUAD	6	19	670	1	2	0	0.333333	325	0	670	0	670
TCGA-55-7724-01	LUAD	7	11	705	1	0	1	2	200	0	705	0	705
TCGA-55-7725-01	LUAD	3	6	442	1	0	0	1	112	0	442	0	442
TCGA-55-7726-01	LUAD	5	23	652	1	1	0	0.5	101	0	652	0	652
TCGA-55-7727-01	LUAD	7	12	119	1	1	0	0.5	213	0	119	0	119
TCGA-55-7728-01	LUAD	3	1	704	1	0	0	1	85	0	704	0	704
TCGA-55-7815-01	LUAD	6	25	773	1	0	0	1	122	1	466	0	773
TCGA-55-7903-01	LUAD	5	7	567	1	1	0	0.5	132	0	567	0	567
TCGA-55-7907-01	LUAD	13	24	343	0	2	1	0.666667	941	1	294	1	343
TCGA-55-7910-01	LUAD	3	20	1040	1	1	0	0.5	269	1	1018	0	1040
TCGA-55-7911-01	LUAD	6	14	537	1	1	0	0.5	196	1	515	0	537
TCGA-55-7913-01	LUAD	5	19	561	0	0	2	3	285	1	480	1	561
TCGA-55-7914-01	LUAD	5	9	187	0	1	0	0.5	158	1	187	1	187
TCGA-55-7994-01	LUAD	28	16	603	1	3	2	0.75	1185	0	603	0	603
TCGA-55-7995-01	LUAD	12	23	889	1	2	2	1	546	1	468	0	889
TCGA-55-8085-01	LUAD	5	6	904	1	1	0	0.5	210	0	904	0	904
TCGA-55-8087-01	LUAD	0	5	462	1	0	0	1	30	0	462	0	462
TCGA-55-8089-01	LUAD	24	11	702	0	1	3	2	961	0	702	0	702
TCGA-55-8090-01	LUAD	2	14	598	0	0	0	1	77	1	548	1	598
TCGA-55-8091-01	LUAD	1	13	600	1	0	0	1	27	0	600	0	600
TCGA-55-8092-01	LUAD	10	16	154	0	1	2	1.5	450	1	127	1	154
TCGA-55-8094-01	LUAD	5	18	541	1	1	1	1	375	0	541	0	541
TCGA-55-8096-01	LUAD	3	24	719	0	1	1	1	125	1	566	1	719
TCGA-55-8097-01	LUAD	3	6	476	1	0	0	1	98	0	476	0	476
TCGA-55-8203-01	LUAD	10	20	547	1	0	0	1	354	0	547	0	547
TCGA-55-8204-01	LUAD	7	10	515	1	1	2	1.5	183	0	515	0	515
TCGA-55-8205-01	LUAD	10	22	599	1	1	1	1	441	1	495	0	599
TCGA-55-8206-01	LUAD	1	20	888	1	0	0	1	27	0	888	0	888
TCGA-55-8207-01	LUAD	6	15	977	1	0	0	1	258	0	977	0	977
TCGA-55-8208-01	LUAD	5	9	674	1	1	0	0.5	301	1	511	0	674
TCGA-55-8301-01	LUAD	6	8	534	1	1	1	1	246	1	238	0	534
TCGA-55-8302-01	LUAD	14	12	478	1	1	0	0.5	569	0	478	0	478
TCGA-55-8505-01	LUAD	3	6	440	1	0	0	1	28	0	440	0	440
TCGA-55-8506-01	LUAD	22	13	11	1	3	2	0.75	1387	0	11	0	11
TCGA-55-8507-01	LUAD	9	22	418	1	1	0	0.5	759	0	418	0	418
TCGA-55-8508-01	LUAD	4	13	617	1	0	0	1	151	0	617	0	617
TCGA-55-8510-01	LUAD	6	25	539	1	1	1	1	263	0	539	0	539
TCGA-55-8511-01	LUAD	14	20	552	1	1	0	0.5	465	1	460	0	552
TCGA-55-8512-01	LUAD	1	9	607	0	0	0	1	33	1	607	1	607
TCGA-55-8513-01	LUAD	0	0	791	1	0	0	1	6	1	317	0	791
TCGA-55-8514-01	LUAD	4	26	520	1	1	0	0.5	236	0	520	0	520
TCGA-55-8614-01	LUAD	3	23	536	1	1	0	0.5	194	0	536	0	536
TCGA-55-8615-01	LUAD	2	23	446	1	0	0	1	97	1	224	0	446
TCGA-55-8616-01	LUAD	5	22	48	1	2	1	0.666667	400	0	48	0	48
TCGA-55-8619-01	LUAD	0	1	416	1	0	0	1	20	0	416	0	416
TCGA-55-8620-01	LUAD	12	15	375	0	1	2	1.5	407	1	375	1	375
TCGA-55-8621-01	LUAD	1	1	515	1	0	0	1	66	0	515	0	515
TCGA-55-A48X-01	LUAD	6	13	689	1	1	1	1	335	1	615	0	689
TCGA-55-A48Y-01	LUAD	9	6	630	1	1	1	1	285	0	630	0	630
TCGA-55-A48Z-01	LUAD	6	17	651	1	1	0	0.5	43	1	536	0	651
TCGA-55-A490-01	LUAD	18	18	99	0	1	3	2	1036	0	99	0	99
TCGA-55-A491-01	LUAD	7	26	626	1	3	2	0.75	311	0	626	0	626
TCGA-55-A492-01	LUAD	5	12	596	1	0	1	2	247	0	596	0	596
TCGA-55-A493-01	LUAD	3	16	28	1	1	2	1.5	224	0	28	0	28
TCGA-55-A494-01	LUAD	2	28	481	1	0	1	2	195	0	481	0	481
TCGA-55-A4DF-01	LUAD	13	13	614	0	3	2	0.75	615	1	515	1	614
TCGA-55-A4DG-01	LUAD	8	22	608	1	2	1	0.666667	581	0	608	0	608
TCGA-55-A57B-01	LUAD	4	21	546	1	1	0	0.5	39	0	546	0	546
TCGA-62-8394-01	LUAD	5	17	139	0	1	0	0.5	114	0	139	0	139
TCGA-62-8395-01	LUAD	3	6	1216	1	0	0	1	68	1	395	0	1216
TCGA-62-8397-01	LUAD	1	23	1289	1	0	0	1	22	0	1289	0	1289
TCGA-62-8398-01	LUAD	5	24	444	0	0	0	1	72	0	444	0	444
TCGA-62-8399-01	LUAD	11	13	2696	1	2	2	1	433	0	2696	0	2696
TCGA-62-8402-01	LUAD	3	31	1498	0	2	0	0.333333	39	1	772	1	1498
TCGA-62-A46O-01	LUAD	20	14	1454	0	2	2	1	725	1	943	1	1454
TCGA-62-A46P-01	LUAD	6	6	594	0	0	0	1	237	1	267	0	594
TCGA-62-A46R-01	LUAD	5	24	1725	0	1	0	0.5	162	0	1725	0	1725
TCGA-62-A46S-01	LUAD	6	17	1653	0	1	0	0.5	107	1	527	1	1653
TCGA-62-A46U-01	LUAD	3	16	2067	1	1	0	0.5	39	0	2067	0	2067
TCGA-62-A46V-01	LUAD	3	6	2199	1	0	0	1	52	0	2199	0	2199
TCGA-62-A46Y-01	LUAD	3	6	414	0	1	0	0.5	34	1	314	1	414
TCGA-62-A470-01	LUAD	6	23	1194	0	0	0	1	104	1	539	1	1194
TCGA-62-A471-01	LUAD	5	24	1246	1	1	0	0.5	85	0	1246	0	1246
TCGA-62-A472-01	LUAD	3	21	910	1	1	0	0.5	52	1	290	0	910
TCGA-64-1676-01	LUAD	12	16	1728	1	1	1	1	498	0	1728	0	1728
TCGA-64-1679-01	LUAD	9	25	2488	1	2	0	0.333333	435	0	2488	0	2488
TCGA-64-1680-01	LUAD	5	18	1126	1	0	0	1	54	0	1126	0	1126
TCGA-64-1681-01	LUAD	5	26	1167	0	1	0	0.5	74	1	439	NaN	1167
TCGA-64-5774-01	LUAD	6	19	2676	1	0	0	1	118	1	246	0	2676
TCGA-64-5775-01	LUAD	8	14	62	0	2	0	0.333333	388	1	62	1	62
TCGA-64-5778-01	LUAD	4	10	1305	1	2	0	0.333333	397	1	962	0	1305
TCGA-64-5779-01	LUAD	3	19	864	1	0	0	1	301	1	795	0	864
TCGA-64-5781-01	LUAD	21	11	1559	1	1	3	2	881	1	96	0	1559
TCGA-64-5815-01	LUAD	3	8	866	1	0	0	1	141	0	866	0	866
TCGA-67-3770-01	LUAD	5	16	610	1	1	0	0.5	178	0	610	0	610
TCGA-67-3771-01	LUAD	25	21	610	1	2	4	1.66667	846	0	610	0	610
TCGA-67-3773-01	LUAD	3	5	427	1	0	0	1	89	0	427	0	427
TCGA-67-3774-01	LUAD	4	7	385	1	1	1	1	82	0	385	0	385
TCGA-67-4679-01	LUAD	5	2	448	1	1	1	1	240	0	448	0	448
TCGA-67-6215-01	LUAD	3	7	174	1	0	1	2	97	0	174	0	174
TCGA-67-6216-01	LUAD	1	2	141	1	0	1	2	37	0	141	0	141
TCGA-67-6217-01	LUAD	4	22	422	1	0	0	1	167	1	296	0	422
TCGA-69-7760-01	LUAD	3	20	202	1	1	0	0.5	61	0	202	0	202
TCGA-69-7761-01	LUAD	0	15	186	1	0	0	1	29	0	186	0	186
TCGA-69-7763-01	LUAD	5	24	690	1	0	1	2	62	0	690	0	690
TCGA-69-7764-01	LUAD	3	8	414	1	0	0	1	75	0	414	0	414
TCGA-69-7765-01	LUAD	11	9	165	1	2	2	1	497	0	165	0	165
TCGA-69-7973-01	LUAD	6	23	230	1	0	0	1	223	0	230	0	230
TCGA-69-7974-01	LUAD	15	21	184	1	1	0	0.5	431	0	184	0	184
TCGA-69-7978-01	LUAD	18	16	134	1	3	1	0.5	504	0	134	0	134
TCGA-69-7979-01	LUAD	24	23	408	1	1	0	0.5	1148	0	408	0	408
TCGA-69-7980-01	LUAD	13	22	411	1	1	1	1	666	0	411	0	411
TCGA-69-8253-01	LUAD	5	16	426	1	0	1	2	128	0	426	0	426
TCGA-69-8254-01	LUAD	5	1	409	1	0	0	1	74	0	409	0	409
TCGA-69-8255-01	LUAD	7	20	129	1	1	1	1	247	0	129	0	129
TCGA-71-6725-01	LUAD	0	21	256	1	0	0	1	46	1	164	0	256
TCGA-73-4658-01	LUAD	11	8	1600	0	0	1	2	303	0	1600	0	1600
TCGA-73-4659-01	LUAD	7	24	711	0	0	0	1	177	1	35	1	711
TCGA-73-4662-01	LUAD	8	14	2515	1	1	1	1	189	1	21	0	2515
TCGA-73-4666-01	LUAD	8	22	800	1	1	1	1	311	0	800	0	800
TCGA-73-4668-01	LUAD	3	24	467	1	0	1	2	427	1	236	0	467
TCGA-73-4670-01	LUAD	5	26	131	1	1	0	0.5	295	0	131	0	131
TCGA-73-4675-01	LUAD	1	24	922	0	0	0	1	61	1	361	0	922
TCGA-73-4676-01	LUAD	6	9	281	0	1	1	1	78	1	281	1	281
TCGA-73-4677-01	LUAD	7	14	38	0	0	0	1	211	1	38	1	38
TCGA-73-7498-01	LUAD	6	7	1189	1	0	0	1	93	0	1189	0	1189
TCGA-73-7499-01	LUAD	2	23	1531	0	2	0	0.333333	61	1	1447	0	1531
TCGA-73-A9RS-01	LUAD	10	18	340	0	2	2	1	757	1	107	1	340
TCGA-75-5122-01	LUAD	2	9	NaN	0	0	1	2	111	1	NaN	1	NaN
TCGA-75-5125-01	LUAD	4	20	2027	0	1	1	1	153	1	1752	1	2027
TCGA-75-5126-01	LUAD	12	7	NaN	1	1	1	1	502	0	NaN	0	NaN
TCGA-75-5146-01	LUAD	6	9	2368	1	1	0	0.5	165	1	1773	0	2368
TCGA-75-5147-01	LUAD	1	15	1333	1	1	0	0.5	39	0	1333	0	1333
TCGA-75-6203-01	LUAD	0	10	NaN	1	0	0	1	11	0	NaN	0	NaN
TCGA-75-6205-01	LUAD	0	24	NaN	0	0	0	1	47	1	NaN	1	NaN
TCGA-75-6206-01	LUAD	3	16	2590	1	0	0	1	76	0	2590	0	2590
TCGA-75-6207-01	LUAD	3	11	NaN	0	1	0	0.5	57	0	NaN	NaN	NaN
TCGA-75-6211-01	LUAD	9	17	NaN	0	2	0	0.333333	307	1	NaN	1	NaN
TCGA-75-6212-01	LUAD	2	19	1516	0	0	0	1	19	1	1340	1	1516
TCGA-75-6214-01	LUAD	14	21	1115	0	2	1	0.666667	603	1	419	1	1115
TCGA-75-7025-01	LUAD	2	19	3305	1	0	0	1	26	1	1481	0	3305
TCGA-75-7027-01	LUAD	4	23	3059	1	0	0	1	198	1	2949	0	3059
TCGA-75-7031-01	LUAD	6	18	NaN	1	1	1	1	173	0	NaN	0	NaN
TCGA-78-7145-01	LUAD	6	20	826	0	1	0	0.5	163	1	422	1	826
TCGA-78-7146-01	LUAD	7	17	173	0	1	0	0.5	293	0	173	NaN	173
TCGA-78-7147-01	LUAD	3	21	586	0	1	0	0.5	285	1	578	1	586
TCGA-78-7148-01	LUAD	9	6	626	0	0	0	1	197	1	182	NaN	626
TCGA-78-7149-01	LUAD	4	21	3940	1	1	0	0.5	129	0	3940	0	3940
TCGA-78-7150-01	LUAD	7	15	666	0	2	3	1.33333	338	1	139	1	666
TCGA-78-7152-01	LUAD	7	6	1215	0	0	0	1	172	1	1202	1	1215
TCGA-78-7153-01	LUAD	6	16	3635	1	0	0	1	110	0	3635	0	3635
TCGA-78-7154-01	LUAD	5	22	593	0	1	1	1	192	0	593	NaN	593
TCGA-78-7155-01	LUAD	17	18	1171	0	2	2	1	1192	1	209	NaN	1171
TCGA-78-7156-01	LUAD	9	4	976	0	0	1	2	281	0	976	NaN	976
TCGA-78-7158-01	LUAD	6	4	179	0	0	2	3	200	1	132	1	179
TCGA-78-7159-01	LUAD	5	22	1974	1	0	0	1	259	0	1974	0	1974
TCGA-78-7160-01	LUAD	2	16	697	0	0	0	1	36	0	697	NaN	697
TCGA-78-7161-01	LUAD	2	9	291	0	0	0	1	153	1	162	1	291
TCGA-78-7162-01	LUAD	2	5	3169	0	0	0	1	71	1	2218	NaN	3169
TCGA-78-7163-01	LUAD	0	27	7248	1	0	0	1	22	0	7248	0	7248
TCGA-78-7166-01	LUAD	7	3	258	0	0	0	1	184	0	258	NaN	258
TCGA-78-7167-01	LUAD	3	17	2681	0	0	0	1	98	1	726	1	2681
TCGA-78-7220-01	LUAD	14	28	807	0	3	0	0.25	661	1	531	1	807
TCGA-78-7535-01	LUAD	3	30	949	0	1	1	1	137	1	809	1	949
TCGA-78-7536-01	LUAD	10	16	244	0	1	0	0.5	474	1	231	1	244
TCGA-78-7537-01	LUAD	3	2	1622	0	0	0	1	130	0	1622	NaN	1622
TCGA-78-7539-01	LUAD	10	13	791	1	1	2	1.5	399	1	688	0	791
TCGA-78-7540-01	LUAD	4	6	1197	0	1	0	0.5	24	0	1197	NaN	1197
TCGA-78-7542-01	LUAD	5	28	321	0	1	1	1	302	0	321	NaN	321
TCGA-78-7633-01	LUAD	5	9	1528	0	0	0	1	94	1	1450	1	1528
TCGA-78-8640-01	LUAD	8	15	7062	1	2	1	0.666667	591	0	7062	0	7062
TCGA-78-8655-01	LUAD	3	10	2360	1	0	0	1	92	0	2360	0	2360
TCGA-78-8660-01	LUAD	12	8	321	0	1	0	0.5	209	1	242	1	321
TCGA-78-8662-01	LUAD	16	19	3361	0	2	0	0.333333	876	1	3044	NaN	3361
TCGA-80-5607-01	LUAD	7	3	NaN	1	0	0	1	107	0	NaN	0	NaN
TCGA-80-5608-01	LUAD	6	15	2832	1	0	0	1	143	0	2832	0	2832
TCGA-80-5611-01	LUAD	6	14	2595	1	0	1	2	182	0	2595	0	2595
TCGA-83-5908-01	LUAD	5	15	824	1	1	1	1	203	0	824	0	824
TCGA-86-6562-01	LUAD	2	17	376	0	0	0	1	49	1	274	1	376
TCGA-86-6851-01	LUAD	13	18	179	1	1	2	1.5	735	0	179	0	179
TCGA-86-7701-01	LUAD	1	19	947	1	1	0	0.5	172	1	424	0	947
TCGA-86-7711-01	LUAD	5	16	1046	0	1	0	0.5	186	1	1046	1	1046
TCGA-86-7713-01	LUAD	4	14	1157	1	0	0	1	133	0	1157	0	1157
TCGA-86-7714-01	LUAD	3	3	625	0	0	0	1	66	1	625	1	625
TCGA-86-7953-01	LUAD	2	24	997	1	0	0	1	47	0	997	0	997
TCGA-86-7954-01	LUAD	2	27	605	1	2	2	1	182	0	605	0	605
TCGA-86-7955-01	LUAD	2	22	1072	1	0	0	1	262	1	820	0	1072
TCGA-86-8054-01	LUAD	6	19	1148	1	0	0	1	191	0	1148	0	1148
TCGA-86-8055-01	LUAD	2	20	124	0	1	0	0.5	39	0	124	0	124
TCGA-86-8056-01	LUAD	6	3	139	1	1	0	0.5	246	0	139	0	139
TCGA-86-8073-01	LUAD	20	9	740	1	3	4	1.25	1161	0	740	0	740
TCGA-86-8074-01	LUAD	4	18	24	1	1	0	0.5	61	0	24	0	24
TCGA-86-8075-01	LUAD	2	27	694	0	1	1	1	47	1	199	0	694
TCGA-86-8076-01	LUAD	2	1	993	1	0	0	1	64	0	993	0	993
TCGA-86-8278-01	LUAD	5	8	944	1	0	0	1	89	1	29	0	944
TCGA-86-8279-01	LUAD	7	28	949	1	1	1	1	423	0	949	0	949
TCGA-86-8280-01	LUAD	4	23	701	1	1	0	0.5	40	0	701	0	701
TCGA-86-8281-01	LUAD	10	3	0	1	0	0	1	218	0	0	0	0
TCGA-86-8358-01	LUAD	13	21	653	1	1	1	1	854	0	653	0	653
TCGA-86-8359-01	LUAD	2	16	444	0	0	0	1	138	0	444	0	444
TCGA-86-8585-01	LUAD	16	21	353	1	2	1	0.666667	484	0	353	0	353
TCGA-86-8668-01	LUAD	1	10	423	1	0	0	1	33	0	423	0	423
TCGA-86-8669-01	LUAD	2	20	938	1	0	0	1	111	1	849	0	938
TCGA-86-8671-01	LUAD	0	0	839	1	0	0	1	33	0	839	0	839
TCGA-86-8672-01	LUAD	12	21	19	0	1	1	1	254	0	19	0	19
TCGA-86-8673-01	LUAD	8	30	862	1	1	0	0.5	416	1	636	0	862
TCGA-86-8674-01	LUAD	5	5	806	1	0	2	3	248	1	334	0	806
TCGA-86-A456-01	LUAD	5	8	896	1	0	0	1	309	0	896	0	896
TCGA-86-A4JF-01	LUAD	23	18	737	0	3	1	0.5	1110	1	436	1	737
TCGA-86-A4P7-01	LUAD	2	6	415	1	1	1	1	63	0	415	0	415
TCGA-86-A4P8-01	LUAD	0	0	805	1	0	0	1	0	0	805	0	805
TCGA-91-6828-01	LUAD	7	30	323	1	1	3	2	255	0	323	0	323
TCGA-91-6829-01	LUAD	11	17	1258	0	0	1	2	526	0	1258	0	1258
TCGA-91-6830-01	LUAD	5	11	60	1	0	0	1	203	1	18	0	60
TCGA-91-6831-01	LUAD	5	16	310	1	1	0	0.5	242	0	310	0	310
TCGA-91-6835-01	LUAD	2	13	79	1	0	0	1	75	0	79	0	79
TCGA-91-6836-01	LUAD	5	20	417	1	1	0	0.5	387	0	417	0	417
TCGA-91-6840-01	LUAD	3	21	372	1	2	0	0.333333	98	0	372	0	372
TCGA-91-6847-01	LUAD	2	25	842	1	1	0	0.5	59	1	772	0	842
TCGA-91-6848-01	LUAD	14	15	224	1	2	1	0.666667	491	0	224	0	224
TCGA-91-6849-01	LUAD	6	4	35	1	0	0	1	91	0	35	0	35
TCGA-91-7771-01	LUAD	5	20	492	1	1	1	1	172	0	492	0	492
TCGA-91-8496-01	LUAD	0	4	505	1	0	0	1	31	0	505	0	505
TCGA-91-8497-01	LUAD	0	1	434	0	0	0	1	38	0	434	0	434
TCGA-91-8499-01	LUAD	7	16	36	1	1	3	2	264	0	36	0	36
TCGA-91-A4BC-01	LUAD	8	24	44	1	2	0	0.333333	379	0	44	0	44
TCGA-91-A4BD-01	LUAD	2	6	603	1	0	0	1	16	0	603	0	603
TCGA-93-7347-01	LUAD	2	6	683	1	0	0	1	104	0	683	0	683
TCGA-93-7348-01	LUAD	1	12	531	1	0	0	1	98	0	531	0	531
TCGA-93-8067-01	LUAD	15	19	186	1	3	1	0.5	431	0	186	0	186
TCGA-93-A4JN-01	LUAD	4	25	718	1	2	0	0.333333	69	0	718	0	718
TCGA-93-A4JO-01	LUAD	2	16	33	0	1	0	0.5	52	0	33	0	33
TCGA-93-A4JP-01	LUAD	4	10	578	1	1	1	1	51	1	497	0	578
TCGA-93-A4JQ-01	LUAD	3	21	526	1	0	0	1	101	0	526	0	526
TCGA-95-7039-01	LUAD	17	19	1272	1	2	5	2	986	1	1258	0	1272
TCGA-95-7043-01	LUAD	18	15	503	0	1	1	1	885	1	503	1	503
TCGA-95-7562-01	LUAD	6	27	87	0	1	0	0.5	362	0	87	0	87
TCGA-95-7567-01	LUAD	16	15	568	1	3	1	0.5	757	0	568	0	568
TCGA-95-7944-01	LUAD	5	13	377	1	1	0	0.5	193	0	377	0	377
TCGA-95-7947-01	LUAD	11	11	477	1	1	1	1	446	0	477	0	477
TCGA-95-7948-01	LUAD	5	17	476	1	0	0	1	138	0	476	0	476
TCGA-95-8039-01	LUAD	1	9	830	1	1	0	0.5	84	1	228	0	830
TCGA-95-8494-01	LUAD	2	21	84	1	1	0	0.5	87	0	84	0	84
TCGA-95-A4VK-01	LUAD	3	7	651	1	0	1	2	211	1	496	0	651
TCGA-95-A4VN-01	LUAD	9	27	553	1	0	0	1	392	0	553	0	553
TCGA-95-A4VP-01	LUAD	4	21	605	1	0	1	2	106	1	216	0	605
TCGA-97-7546-01	LUAD	6	6	1285	1	0	0	1	232	1	1255	0	1285
TCGA-97-7547-01	LUAD	5	17	1965	1	0	0	1	140	1	775	0	1965
TCGA-97-7552-01	LUAD	0	3	1932	1	0	0	1	29	1	798	0	1932
TCGA-97-7553-01	LUAD	3	15	1870	1	1	0	0.5	40	0	1870	0	1870
TCGA-97-7554-01	LUAD	11	27	775	1	2	2	1	375	0	775	0	775
TCGA-97-7937-01	LUAD	5	26	564	1	1	0	0.5	412	0	564	0	564
TCGA-97-7938-01	LUAD	8	7	18	0	2	0	0.333333	334	0	18	0	18
TCGA-97-7941-01	LUAD	5	2	484	1	0	0	1	83	0	484	0	484
TCGA-97-8171-01	LUAD	3	6	568	1	0	0	1	50	1	441	0	568
TCGA-97-8172-01	LUAD	5	13	545	1	1	0	0.5	238	0	545	0	545
TCGA-97-8174-01	LUAD	2	20	164	0	0	0	1	149	0	164	NaN	164
TCGA-97-8175-01	LUAD	2	8	551	1	1	0	0.5	27	1	294	0	551
TCGA-97-8176-01	LUAD	5	8	468	0	0	0	1	129	1	39	0	468
TCGA-97-8177-01	LUAD	5	19	499	1	0	0	1	32	0	499	0	499
TCGA-97-8179-01	LUAD	7	30	435	1	1	0	0.5	143	0	435	0	435
TCGA-97-8547-01	LUAD	3	10	657	1	1	0	0.5	52	0	657	0	657
TCGA-97-8552-01	LUAD	3	21	626	1	0	0	1	23	0	626	0	626
TCGA-97-A4LX-01	LUAD	3	14	614	1	1	0	0.5	143	0	614	0	614
TCGA-97-A4M0-01	LUAD	9	16	652	1	0	0	1	332	0	652	0	652
TCGA-97-A4M1-01	LUAD	2	20	601	1	1	0	0.5	39	0	601	0	601
TCGA-97-A4M2-01	LUAD	1	1	624	1	0	0	1	26	0	624	0	624
TCGA-97-A4M3-01	LUAD	10	5	540	1	1	1	1	180	1	54	0	540
TCGA-97-A4M5-01	LUAD	3	6	634	1	0	0	1	136	0	634	0	634
TCGA-97-A4M6-01	LUAD	4	9	568	1	0	0	1	27	0	568	0	568
TCGA-97-A4M7-01	LUAD	5	9	629	1	0	0	1	265	0	629	0	629
TCGA-99-7458-01	LUAD	10	13	747	1	1	1	1	405	0	747	0	747
TCGA-99-8025-01	LUAD	9	20	1060	1	1	1	1	413	0	1060	0	1060
TCGA-99-8028-01	LUAD	5	3	1118	1	2	1	0.666667	374	0	1118	0	1118
TCGA-99-8032-01	LUAD	8	18	44	1	1	0	0.5	344	0	44	0	44
TCGA-99-8033-01	LUAD	6	21	656	0	1	0	0.5	158	1	656	1	656
TCGA-99-AA5R-01	LUAD	0	0	658	1	0	0	1	52	0	658	0	658
TCGA-J2-8192-01	LUAD	4	16	739	1	0	0	1	67	1	482	0	739
TCGA-J2-8194-01	LUAD	4	15	724	1	0	2	3	139	1	470	0	724
TCGA-J2-A4AD-01	LUAD	15	8	550	0	2	0	0.333333	271	1	524	1	550
TCGA-J2-A4AE-01	LUAD	1	7	1079	1	0	1	2	41	0	1079	0	1079
TCGA-J2-A4AG-01	LUAD	1	4	988	1	0	0	1	80	0	988	0	988
TCGA-L4-A4E5-01	LUAD	7	17	578	1	1	0	0.5	278	0	578	0	578
TCGA-L9-A443-01	LUAD	3	22	193	0	0	0	1	225	0	193	0	193
TCGA-L9-A444-01	LUAD	13	30	307	1	1	0	0.5	447	0	307	0	307
TCGA-L9-A50W-01	LUAD	4	10	442	0	0	0	1	30	1	389	1	442
TCGA-L9-A5IP-01	LUAD	8	26	58	0	1	0	0.5	246	1	49	1	58
TCGA-L9-A743-01	LUAD	5	16	664	1	1	0	0.5	112	0	664	0	664
TCGA-L9-A7SV-01	LUAD	13	19	565	1	1	1	1	1207	0	565	0	565
TCGA-L9-A8F4-01	LUAD	18	23	476	1	1	1	1	627	0	476	0	476
TCGA-MN-A4N1-01	LUAD	5	23	827	1	1	0	0.5	378	0	827	0	827
TCGA-MN-A4N4-01	LUAD	18	19	1175	1	4	4	1	1172	0	1175	0	1175
TCGA-MN-A4N5-01	LUAD	8	19	84	1	2	1	0.666667	376	0	84	0	84
TCGA-MP-A4SV-01	LUAD	7	21	2620	0	1	0	0.5	280	0	2620	NaN	2620
TCGA-MP-A4SW-01	LUAD	4	7	1778	0	0	0	1	58	0	1778	NaN	1778
TCGA-MP-A4SY-01	LUAD	7	9	1501	0	0	0	1	153	1	489	0	1501
TCGA-MP-A4T2-01	LUAD	0	19	1136	0	0	0	1	72	1	575	1	1136
TCGA-MP-A4T7-01	LUAD	3	19	167	0	0	0	1	123	0	167	NaN	167
TCGA-MP-A4T8-01	LUAD	4	13	161	0	1	0	0.5	102	0	161	NaN	161
TCGA-MP-A4T9-01	LUAD	2	10	1265	0	0	0	1	29	1	341	1	1265
TCGA-MP-A4TA-01	LUAD	10	11	950	0	1	1	1	291	1	725	1	950
TCGA-MP-A4TC-01	LUAD	4	12	74	0	1	0	0.5	219	0	74	0	74
TCGA-MP-A4TE-01	LUAD	4	18	896	0	0	0	1	120	1	226	1	896
TCGA-MP-A4TF-01	LUAD	7	28	336	0	1	2	1.5	356	1	195	1	336
TCGA-MP-A4TH-01	LUAD	4	6	741	1	1	0	0.5	99	0	741	0	741
TCGA-MP-A4TI-01	LUAD	11	8	429	0	1	1	1	198	1	84	1	429
TCGA-MP-A4TK-01	LUAD	12	18	582	0	1	1	1	296	1	397	1	582
TCGA-MP-A5C7-01	LUAD	3	6	2248	1	0	0	1	56	0	2248	0	2248
TCGA-NJ-A4YF-01	LUAD	9	18	2161	1	2	2	1	485	0	2161	0	2161
TCGA-NJ-A4YG-01	LUAD	5	8	2261	1	0	0	1	127	0	2261	0	2261
TCGA-NJ-A4YI-01	LUAD	11	18	4	0	1	2	1.5	358	0	4	NaN	4
TCGA-NJ-A4YP-01	LUAD	12	8	50	1	0	0	1	434	0	50	0	50
TCGA-NJ-A4YQ-01	LUAD	17	15	1432	1	2	2	1	876	0	1432	0	1432
TCGA-NJ-A55A-01	LUAD	3	1	15	1	0	0	1	96	0	15	0	15
TCGA-NJ-A55R-01	LUAD	9	21	603	1	0	1	2	217	0	603	0	603
TCGA-NJ-A7XG-01	LUAD	0	16	617	1	0	0	1	27	0	617	0	617
TCGA-O1-A52J-01	LUAD	2	29	1798	0	2	0	0.333333	144	1	898	1	1798
TCGA-S2-AA1A-01	LUAD	2	16	513	1	0	0	1	99	0	513	0	513
TCGA-2V-A95S-01	LIHC	3	4	NaN	1	0	0	1	83	0	NaN	0	NaN
TCGA-2Y-A9GS-01	LIHC	2	10	724	0	1	0	0.5	63	1	102	1	724
TCGA-2Y-A9GT-01	LIHC	3	1	1624	0	0	0	1	83	1	1083	1	1624
TCGA-2Y-A9GU-01	LIHC	3	11	1939	1	0	0	1	133	0	1939	0	1939
TCGA-2Y-A9GV-01	LIHC	0	2	2532	0	0	1	2	61	1	1745	1	2532
TCGA-2Y-A9GW-01	LIHC	2	7	1271	0	0	0	1	67	1	1229	1	1271
TCGA-2Y-A9GX-01	LIHC	0	3	2442	1	0	0	1	54	1	2133	0	2442
TCGA-2Y-A9GY-01	LIHC	2	27	757	0	1	0	0.5	64	1	637	1	757
TCGA-2Y-A9GZ-01	LIHC	4	16	848	0	0	0	1	84	1	719	1	848
TCGA-2Y-A9H0-01	LIHC	2	8	3675	1	0	0	1	70	0	3675	0	3675
TCGA-2Y-A9H1-01	LIHC	2	5	1229	0	0	0	1	117	1	321	1	1229
TCGA-2Y-A9H2-01	LIHC	2	25	1731	1	0	0	1	52	0	1731	0	1731
TCGA-2Y-A9H3-01	LIHC	9	21	1516	1	0	0	1	159	1	22	0	1516
TCGA-2Y-A9H4-01	LIHC	1	5	1452	1	1	0	0.5	63	0	1452	0	1452
TCGA-2Y-A9H5-01	LIHC	3	7	555	0	0	0	1	70	1	258	1	555
TCGA-2Y-A9H6-01	LIHC	3	6	357	1	0	0	1	52	0	357	0	357
TCGA-2Y-A9H7-01	LIHC	5	5	1168	1	0	0	1	75	1	1117	0	1168
TCGA-2Y-A9H8-01	LIHC	1	15	633	0	1	1	1	66	1	398	1	633
TCGA-2Y-A9H9-01	LIHC	0	3	697	1	0	1	2	119	1	59	0	697
TCGA-2Y-A9HA-01	LIHC	4	5	36	0	1	0	0.5	136	1	36	1	36
TCGA-2Y-A9HB-01	LIHC	4	7	260	1	1	0	0.5	64	0	260	0	260
TCGA-3K-AAZ8-01	LIHC	4	20	396	1	0	1	2	125	1	151	0	396
TCGA-4R-AA8I-01	LIHC	21	1	262	0	3	5	1.5	988	1	158	1	262
TCGA-5C-A9VG-01	LIHC	4	21	328	1	1	0	0.5	119	0	328	0	328
TCGA-5C-A9VH-01	LIHC	2	6	322	1	0	0	1	90	0	322	0	322
TCGA-5C-AAPD-01	LIHC	1	12	20	1	1	0	0.5	67	0	20	0	20
TCGA-5R-AA1C-01	LIHC	4	11	520	1	0	0	1	87	0	520	0	520
TCGA-5R-AA1D-01	LIHC	0	4	449	1	0	0	1	15	0	449	0	449
TCGA-5R-AAAM-01	LIHC	3	4	46	0	0	0	1	78	0	46	0	46
TCGA-BC-4073-01	LIHC	3	1	849	1	0	2	3	118	0	849	0	849
TCGA-BC-A10Q-01	LIHC	3	22	1135	0	1	0	0.5	33	1	340	1	1135
TCGA-BC-A10R-01	LIHC	3	22	308	0	1	0	0.5	106	1	199	1	308
TCGA-BC-A10T-01	LIHC	1	3	837	0	0	0	1	64	1	598	1	837
TCGA-BC-A10U-01	LIHC	5	9	837	0	1	1	1	125	1	586	1	837
TCGA-BC-A10W-01	LIHC	5	4	91	0	0	1	2	89	1	91	1	91
TCGA-BC-A10X-01	LIHC	0	0	770	0	0	0	1	1	0	770	0	770
TCGA-BC-A10Y-01	LIHC	1	2	711	0	1	0	0.5	53	1	400	1	711
TCGA-BC-A10Z-01	LIHC	6	2	34	0	0	1	2	158	0	34	0	34
TCGA-BC-A216-01	LIHC	5	5	1351	1	1	0	0.5	65	0	1351	0	1351
TCGA-BC-A217-01	LIHC	2	23	1397	0	1	0	0.5	93	0	1397	0	1397
TCGA-BC-A3KF-01	LIHC	2	7	8	1	0	0	1	78	0	8	0	8
TCGA-BC-A5W4-01	LIHC	2	16	547	0	1	0	0.5	62	1	384	0	547
TCGA-BC-A69H-01	LIHC	4	18	444	1	1	0	0.5	92	0	444	0	444
TCGA-BC-A8YO-01	LIHC	3	3	562	1	1	1	1	61	1	220	0	562
TCGA-BD-A2L6-01	LIHC	5	6	1363	1	0	0	1	69	1	415	0	1363
TCGA-BD-A3EP-01	LIHC	4	25	409	1	1	1	1	105	0	409	0	409
TCGA-BW-A5NO-01	LIHC	2	21	20	1	1	0	0.5	108	0	20	0	20
TCGA-BW-A5NQ-01	LIHC	4	34	0	1	1	0	0.5	87	0	0	0	0
TCGA-CC-5258-01	LIHC	3	11	129	0	1	1	1	122	0	129	0	129
TCGA-CC-5260-01	LIHC	4	7	87	0	0	1	2	52	0	87	0	87
TCGA-CC-5262-01	LIHC	4	5	103	0	0	0	1	118	0	103	0	103
TCGA-CC-5263-01	LIHC	4	8	129	0	1	0	0.5	105	0	129	0	129
TCGA-CC-5264-01	LIHC	1	24	102	0	0	0	1	85	0	102	0	102
TCGA-CC-A1HT-01	LIHC	4	14	101	0	1	1	1	83	0	101	0	101
TCGA-CC-A3M9-01	LIHC	3	23	300	0	1	1	1	119	1	219	1	300
TCGA-CC-A3MA-01	LIHC	4	8	303	0	1	0	0.5	41	1	261	1	303
TCGA-CC-A3MB-01	LIHC	4	20	315	0	1	0	0.5	69	1	260	1	315
TCGA-CC-A3MC-01	LIHC	0	6	363	1	0	0	1	97	1	297	0	363
TCGA-CC-A5UC-01	LIHC	3	19	347	0	0	0	1	48	1	312	1	347
TCGA-CC-A5UD-01	LIHC	8	19	304	0	1	0	0.5	182	1	182	1	304
TCGA-CC-A5UE-01	LIHC	7	25	272	0	1	1	1	121	1	175	1	272
TCGA-CC-A7IE-01	LIHC	4	20	217	0	0	0	1	142	1	169	1	217
TCGA-CC-A7IF-01	LIHC	0	11	649	0	0	0	1	110	1	254	1	649
TCGA-CC-A7IG-01	LIHC	4	18	299	0	1	0	0.5	125	1	195	1	299
TCGA-CC-A7IH-01	LIHC	10	7	365	1	1	1	1	637	0	365	0	365
TCGA-CC-A7II-01	LIHC	7	27	399	1	1	0	0.5	139	1	278	0	399
TCGA-CC-A7IJ-01	LIHC	3	12	382	1	2	0	0.333333	136	0	382	0	382
TCGA-CC-A7IK-01	LIHC	3	27	262	0	0	0	1	278	1	150	1	262
TCGA-CC-A7IL-01	LIHC	4	21	278	0	0	0	1	90	1	179	1	278
TCGA-CC-A8HT-01	LIHC	6	8	140	0	1	0	0.5	173	1	83	1	140
TCGA-CC-A8HU-01	LIHC	4	17	344	0	1	0	0.5	86	1	301	1	344
TCGA-CC-A8HV-01	LIHC	8	28	279	0	1	0	0.5	120	1	149	1	279
TCGA-CC-A9FS-01	LIHC	7	9	211	1	0	0	1	98	1	109	0	211
TCGA-CC-A9FU-01	LIHC	2	17	0	1	0	0	1	45	0	0	0	0
TCGA-CC-A9FV-01	LIHC	0	0	0	1	0	0	1	14	0	0	0	0
TCGA-CC-A9FW-01	LIHC	2	23	248	1	0	1	2	131	1	153	0	248
TCGA-DD-A113-01	LIHC	2	23	2425	1	0	1	2	132	1	1676	0	2425
TCGA-DD-A114-01	LIHC	2	9	1149	0	1	1	1	97	0	1149	0	1149
TCGA-DD-A115-01	LIHC	3	10	2542	0	0	0	1	78	1	469	1	2542
TCGA-DD-A116-01	LIHC	3	9	1622	0	0	0	1	101	1	828	0	1622
TCGA-DD-A118-01	LIHC	5	18	3437	1	0	0	1	106	1	658	0	3437
TCGA-DD-A119-01	LIHC	2	6	223	0	0	0	1	58	0	223	NaN	223
TCGA-DD-A11A-01	LIHC	2	15	79	1	1	0	0.5	118	0	79	0	79
TCGA-DD-A11B-01	LIHC	2	9	14	0	0	0	1	42	0	14	0	14
TCGA-DD-A11C-01	LIHC	1	5	662	1	0	0	1	80	0	662	0	662
TCGA-DD-A11D-01	LIHC	1	7	1560	0	0	0	1	104	1	498	1	1560
TCGA-DD-A1E9-01	LIHC	1	32	2759	0	0	1	2	52	1	720	NaN	2759
TCGA-DD-A1EB-01	LIHC	2	3	2017	1	2	1	0.666667	149	1	505	0	2017
TCGA-DD-A1EC-01	LIHC	1	8	602	1	1	0	0.5	22	1	299	0	602
TCGA-DD-A1ED-01	LIHC	0	0	2301	1	0	0	1	27	0	2301	0	2301
TCGA-DD-A1EE-01	LIHC	20	6	349	0	1	0	0.5	610	1	44	1	349
TCGA-DD-A1EF-01	LIHC	5	29	394	0	1	0	0.5	105	1	394	1	394
TCGA-DD-A1EH-01	LIHC	4	6	1495	1	0	0	1	36	1	120	0	1495
TCGA-DD-A1EI-01	LIHC	1	14	183	1	1	0	0.5	51	0	183	0	183
TCGA-DD-A1EJ-01	LIHC	1	11	1005	0	1	0	0.5	58	1	263	1	1005
TCGA-DD-A1EK-01	LIHC	3	5	558	0	0	0	1	55	1	167	1	558
TCGA-DD-A1EL-01	LIHC	4	11	415	0	1	0	0.5	81	1	415	1	415
TCGA-DD-A39V-01	LIHC	4	12	643	0	0	2	3	67	1	455	1	643
TCGA-DD-A39W-01	LIHC	3	1	827	0	0	0	1	33	0	827	NaN	827
TCGA-DD-A39X-01	LIHC	0	1	1694	0	0	0	1	64	1	1032	1	1694
TCGA-DD-A39Z-01	LIHC	2	9	601	0	0	0	1	69	0	601	0	601
TCGA-DD-A3A2-01	LIHC	2	2	2131	0	0	0	1	69	0	2131	0	2131
TCGA-DD-A3A3-01	LIHC	4	8	535	0	0	0	1	48	0	535	NaN	535
TCGA-DD-A3A4-01	LIHC	3	2	612	0	0	0	1	38	1	87	1	612
TCGA-DD-A3A5-01	LIHC	2	6	3125	0	0	0	1	62	1	84	1	3125
TCGA-DD-A3A6-01	LIHC	2	1	3258	0	0	0	1	28	0	3258	0	3258
TCGA-DD-A3A7-01	LIHC	5	29	419	0	1	0	0.5	111	1	144	1	419
TCGA-DD-A3A8-01	LIHC	4	5	11	0	0	0	1	106	0	11	0	11
TCGA-DD-A3A9-01	LIHC	2	21	931	0	0	0	1	323	1	289	1	931
TCGA-DD-A4NA-01	LIHC	2	13	1008	1	0	0	1	27	0	1008	0	1008
TCGA-DD-A4NB-01	LIHC	2	0	989	1	0	0	1	24	1	912	0	989
TCGA-DD-A4ND-01	LIHC	1	15	2746	1	0	0	1	52	1	15	0	2746
TCGA-DD-A4NF-01	LIHC	1	2	942	1	0	0	1	118	1	656	0	942
TCGA-DD-A4NH-01	LIHC	0	11	917	1	0	0	1	48	1	161	0	917
TCGA-DD-A4NI-01	LIHC	4	4	816	1	0	1	2	142	0	816	0	816
TCGA-DD-A4NK-01	LIHC	7	9	1210	0	0	0	1	70	1	89	1	1210
TCGA-DD-A4NL-01	LIHC	2	0	1711	1	0	0	1	28	0	1711	0	1711
TCGA-DD-A4NN-01	LIHC	0	8	899	0	0	0	1	48	1	166	1	899
TCGA-DD-A4NO-01	LIHC	1	19	2245	1	0	0	1	52	1	990	0	2245
TCGA-DD-A4NP-01	LIHC	1	2	3308	1	0	0	1	25	1	1286	0	3308
TCGA-DD-A4NQ-01	LIHC	1	11	373	0	0	0	1	83	1	126	1	373
TCGA-DD-A4NR-01	LIHC	4	7	9	0	0	0	1	49	0	9	0	9
TCGA-DD-A4NS-01	LIHC	2	3	2456	0	0	0	1	52	1	893	1	2456
TCGA-DD-A4NV-01	LIHC	1	17	2398	1	1	1	1	126	0	2398	0	2398
TCGA-DD-A73A-01	LIHC	2	1	728	1	0	0	1	89	0	728	0	728
TCGA-DD-A73B-01	LIHC	2	7	283	0	0	0	1	70	1	240	1	283
TCGA-DD-A73C-01	LIHC	2	2	701	1	1	0	0.5	75	1	566	0	701
TCGA-DD-A73D-01	LIHC	4	9	693	1	0	0	1	65	1	592	0	693
TCGA-DD-A73E-01	LIHC	2	13	44	1	0	0	1	114	0	44	0	44
TCGA-DD-A73F-01	LIHC	1	1	1085	1	0	0	1	68	0	1085	0	1085
TCGA-DD-A73G-01	LIHC	2	19	3478	1	0	0	1	97	0	3478	0	3478
TCGA-DD-AA3A-01	LIHC	2	11	410	0	0	0	1	39	0	410	0	410
TCGA-DD-AAC8-01	LIHC	10	17	16	0	0	0	1	472	0	16	0	16
TCGA-DD-AAC9-01	LIHC	1	2	347	1	0	0	1	78	0	347	0	347
TCGA-DD-AACA-01	LIHC	2	4	2301	1	0	0	1	103	1	776	0	2301
TCGA-DD-AACB-01	LIHC	4	18	2324	1	1	0	0.5	81	0	2324	0	2324
TCGA-DD-AACC-01	LIHC	3	5	1685	0	0	1	2	87	1	537	1	1685
TCGA-DD-AACD-01	LIHC	5	7	381	0	0	0	1	78	1	151	1	381
TCGA-DD-AACE-01	LIHC	3	21	2184	1	1	0	0.5	70	1	1279	0	2184
TCGA-DD-AACF-01	LIHC	3	10	365	0	1	0	0.5	112	1	119	1	365
TCGA-DD-AACG-01	LIHC	5	18	469	0	1	0	0.5	92	1	125	1	469
TCGA-DD-AACH-01	LIHC	1	6	195	0	0	0	1	89	1	83	0	195
TCGA-DD-AACI-01	LIHC	4	25	1618	1	0	0	1	309	1	1432	0	1618
TCGA-DD-AACJ-01	LIHC	4	10	2102	1	0	0	1	90	1	100	0	2102
TCGA-DD-AACK-01	LIHC	4	1	9	1	0	1	2	123	0	9	0	9
TCGA-DD-AACL-01	LIHC	2	6	107	0	1	1	1	256	0	107	NaN	107
TCGA-DD-AACM-01	LIHC	3	7	1769	1	1	1	1	53	1	1097	0	1769
TCGA-DD-AACN-01	LIHC	1	14	1302	1	0	0	1	44	1	357	0	1302
TCGA-DD-AACO-01	LIHC	1	10	1876	1	0	0	1	40	1	479	0	1876
TCGA-DD-AACP-01	LIHC	4	21	415	1	0	1	2	164	0	415	0	415
TCGA-DD-AACQ-01	LIHC	6	4	432	0	1	0	0.5	191	1	105	1	432
TCGA-DD-AACS-01	LIHC	1	6	1804	1	1	0	0.5	44	0	1804	0	1804
TCGA-DD-AACT-01	LIHC	2	12	1562	1	0	1	2	174	0	1562	0	1562
TCGA-DD-AACU-01	LIHC	2	25	1567	1	1	0	0.5	107	0	1567	0	1567
TCGA-DD-AACV-01	LIHC	1	8	1531	1	1	0	0.5	96	1	344	0	1531
TCGA-DD-AACW-01	LIHC	3	5	1424	1	0	0	1	49	0	1424	0	1424
TCGA-DD-AACX-01	LIHC	4	5	170	1	0	0	1	111	1	42	0	170
TCGA-DD-AACY-01	LIHC	6	6	1450	1	0	0	1	78	1	776	0	1450
TCGA-DD-AACZ-01	LIHC	5	23	171	0	1	0	0.5	151	1	88	0	171
TCGA-DD-AAD0-01	LIHC	6	4	137	1	0	1	2	98	1	47	0	137
TCGA-DD-AAD1-01	LIHC	2	7	564	1	0	1	2	109	1	127	0	564
TCGA-DD-AAD2-01	LIHC	2	5	658	1	0	0	1	71	0	658	0	658
TCGA-DD-AAD3-01	LIHC	2	8	1295	1	1	0	0.5	64	0	1295	0	1295
TCGA-DD-AAD5-01	LIHC	4	16	1345	1	1	0	0.5	116	1	130	0	1345
TCGA-DD-AAD6-01	LIHC	2	9	672	1	0	0	1	90	1	50	0	672
TCGA-DD-AAD8-01	LIHC	3	17	1219	1	1	1	1	105	0	1219	0	1219
TCGA-DD-AADA-01	LIHC	4	8	1233	1	0	0	1	111	0	1233	0	1233
TCGA-DD-AADB-01	LIHC	2	9	1242	1	1	0	0.5	109	0	1242	0	1242
TCGA-DD-AADC-01	LIHC	4	10	425	0	1	0	0.5	78	1	101	1	425
TCGA-DD-AADD-01	LIHC	5	16	1231	1	1	0	0.5	81	0	1231	0	1231
TCGA-DD-AADE-01	LIHC	2	3	1202	1	0	0	1	103	1	168	0	1202
TCGA-DD-AADF-01	LIHC	2	11	115	0	0	0	1	195	0	115	0	115
TCGA-DD-AADG-01	LIHC	6	6	1145	1	0	1	2	154	1	270	0	1145
TCGA-DD-AADI-01	LIHC	10	5	1085	1	1	0	0.5	101	0	1085	0	1085
TCGA-DD-AADJ-01	LIHC	1	5	1066	1	0	0	1	58	0	1066	0	1066
TCGA-DD-AADK-01	LIHC	4	9	1049	1	0	1	2	58	0	1049	0	1049
TCGA-DD-AADL-01	LIHC	4	14	636	1	1	0	0.5	113	0	636	0	636
TCGA-DD-AADM-01	LIHC	7	5	12	0	0	1	2	162	0	12	0	12
TCGA-DD-AADN-01	LIHC	3	17	898	1	1	0	0.5	98	0	898	0	898
TCGA-DD-AADO-01	LIHC	4	20	453	1	0	0	1	187	0	453	0	453
TCGA-DD-AADP-01	LIHC	5	7	458	1	0	0	1	94	0	458	0	458
TCGA-DD-AADQ-01	LIHC	2	8	436	1	1	0	0.5	110	0	436	0	436
TCGA-DD-AADS-01	LIHC	2	5	474	1	0	0	1	134	0	474	0	474
TCGA-DD-AADU-01	LIHC	4	26	554	1	0	1	2	82	0	554	0	554
TCGA-DD-AADV-01	LIHC	4	6	574	1	1	1	1	94	0	574	0	574
TCGA-DD-AADW-01	LIHC	1	5	587	1	1	0	0.5	44	1	386	0	587
TCGA-DD-AADY-01	LIHC	2	9	555	1	0	0	1	46	0	555	0	555
TCGA-DD-AAE0-01	LIHC	4	18	555	1	1	0	0.5	57	0	555	0	555
TCGA-DD-AAE1-01	LIHC	1	5	552	1	0	0	1	43	0	552	0	552
TCGA-DD-AAE2-01	LIHC	1	5	638	1	0	0	1	79	0	638	0	638
TCGA-DD-AAE3-01	LIHC	9	27	566	1	0	0	1	148	0	566	0	566
TCGA-DD-AAE4-01	LIHC	0	2	608	1	0	0	1	53	1	111	0	608
TCGA-DD-AAE6-01	LIHC	4	9	141	1	1	0	0.5	70	1	105	0	141
TCGA-DD-AAE7-01	LIHC	6	2	644	1	0	2	3	231	0	644	0	644
TCGA-DD-AAE8-01	LIHC	1	12	664	1	1	0	0.5	61	1	28	0	664
TCGA-DD-AAE9-01	LIHC	4	14	722	1	0	0	1	95	0	722	0	722
TCGA-DD-AAEA-01	LIHC	3	9	575	1	1	1	1	164	0	575	0	575
TCGA-DD-AAEB-01	LIHC	3	5	478	1	0	0	1	114	0	478	0	478
TCGA-DD-AAED-01	LIHC	4	8	763	1	1	0	0.5	58	1	198	0	763
TCGA-DD-AAEE-01	LIHC	2	8	810	1	0	0	1	71	1	224	0	810
TCGA-DD-AAEG-01	LIHC	6	7	719	1	0	0	1	101	0	719	0	719
TCGA-DD-AAEH-01	LIHC	6	7	784	1	0	0	1	80	1	644	0	784
TCGA-DD-AAEI-01	LIHC	7	4	1531	1	1	0	0.5	107	1	491	0	1531
TCGA-DD-AAEK-01	LIHC	3	17	1067	1	0	0	1	78	0	1067	0	1067
TCGA-DD-AAVP-01	LIHC	6	5	2752	1	0	0	1	69	1	903	0	2752
TCGA-DD-AAVQ-01	LIHC	3	14	2728	1	0	1	2	51	1	1509	0	2728
TCGA-DD-AAVR-01	LIHC	2	4	2513	1	0	0	1	55	0	2513	0	2513
TCGA-DD-AAVS-01	LIHC	2	7	1823	1	0	0	1	48	0	1823	0	1823
TCGA-DD-AAVU-01	LIHC	3	33	2202	1	1	0	0.5	54	1	1630	0	2202
TCGA-DD-AAVV-01	LIHC	6	21	2455	1	1	0	0.5	128	0	2455	0	2455
TCGA-DD-AAVW-01	LIHC	0	8	2317	1	0	0	1	35	0	2317	0	2317
TCGA-DD-AAVX-01	LIHC	4	2	1718	1	0	0	1	57	1	393	0	1718
TCGA-DD-AAVY-01	LIHC	3	9	1970	1	0	0	1	82	0	1970	0	1970
TCGA-DD-AAVZ-01	LIHC	2	6	1900	1	0	1	2	36	0	1900	0	1900
TCGA-DD-AAW0-01	LIHC	2	8	2015	1	0	0	1	88	0	2015	0	2015
TCGA-DD-AAW1-01	LIHC	3	3	1989	1	0	0	1	101	0	1989	0	1989
TCGA-DD-AAW2-01	LIHC	4	9	1855	1	0	1	2	107	1	391	0	1855
TCGA-DD-AAW3-01	LIHC	3	8	1633	1	0	1	2	85	0	1633	0	1633
TCGA-ED-A459-01	LIHC	4	18	910	1	1	0	0.5	210	0	910	0	910
TCGA-ED-A4XI-01	LIHC	3	1	819	1	0	0	1	134	0	819	0	819
TCGA-ED-A5KG-01	LIHC	0	0	854	1	0	0	1	16	1	110	0	854
TCGA-ED-A627-01	LIHC	0	0	423	1	0	0	1	2	0	423	0	423
TCGA-ED-A66X-01	LIHC	0	22	406	1	0	0	1	43	1	124	0	406
TCGA-ED-A66Y-01	LIHC	4	17	296	0	0	0	1	85	0	296	0	296
TCGA-ED-A7PX-01	LIHC	3	6	6	1	0	0	1	29	0	6	0	6
TCGA-ED-A7PY-01	LIHC	2	8	390	1	0	0	1	29	0	390	0	390
TCGA-ED-A7PZ-01	LIHC	7	21	6	1	1	1	1	232	0	6	0	6
TCGA-ED-A7XO-01	LIHC	1	6	427	1	1	0	0.5	56	1	262	0	427
TCGA-ED-A7XP-01	LIHC	6	7	400	1	1	0	0.5	60	1	187	0	400
TCGA-ED-A82E-01	LIHC	1	23	408	1	0	0	1	27	0	408	0	408
TCGA-ED-A8O5-01	LIHC	4	8	406	1	0	1	2	105	0	406	0	406
TCGA-ED-A8O6-01	LIHC	1	25	56	0	0	0	1	60	0	56	0	56
TCGA-ED-A97K-01	LIHC	3	31	6	1	0	0	1	43	0	6	0	6
TCGA-EP-A12J-01	LIHC	2	4	570	1	0	0	1	48	0	570	0	570
TCGA-EP-A26S-01	LIHC	4	3	608	1	0	0	1	83	0	608	0	608
TCGA-EP-A2KA-01	LIHC	4	5	627	0	0	1	2	96	1	293	1	627
TCGA-EP-A2KB-01	LIHC	2	9	596	0	0	1	2	74	1	161	1	596
TCGA-EP-A2KC-01	LIHC	2	9	19	0	0	0	1	75	0	19	0	19
TCGA-EP-A3JL-01	LIHC	3	31	303	1	1	0	0.5	81	0	303	0	303
TCGA-EP-A3RK-01	LIHC	1	8	363	1	0	0	1	53	1	320	0	363
TCGA-ES-A2HS-01	LIHC	2	25	688	0	0	0	1	61	0	688	0	688
TCGA-ES-A2HT-01	LIHC	1	38	438	0	0	0	1	66	0	438	0	438
TCGA-FV-A23B-01	LIHC	7	6	1852	0	0	1	2	100	1	1453	1	1852
TCGA-FV-A2QQ-01	LIHC	4	4	729	1	0	0	1	112	0	729	0	729
TCGA-FV-A2QR-01	LIHC	4	5	581	0	2	2	1	102	1	561	1	581
TCGA-FV-A3I0-01	LIHC	2	19	848	1	0	0	1	75	1	159	0	848
TCGA-FV-A3I1-01	LIHC	3	9	247	0	1	0	0.5	64	0	247	0	247
TCGA-FV-A3R2-01	LIHC	7	14	194	0	1	0	0.5	72	0	194	0	194
TCGA-FV-A3R3-01	LIHC	1	1	366	0	0	0	1	51	0	366	0	366
TCGA-FV-A495-01	LIHC	0	5	1	1	0	0	1	101	0	1	0	1
TCGA-FV-A496-01	LIHC	2	9	10	1	0	0	1	110	0	10	0	10
TCGA-FV-A4ZP-01	LIHC	3	17	2486	0	2	0	0.333333	89	0	2486	0	2486
TCGA-FV-A4ZQ-01	LIHC	5	12	12	1	1	0	0.5	67	0	12	0	12
TCGA-G3-A25S-01	LIHC	4	27	416	0	1	1	1	131	1	37	1	416
TCGA-G3-A25T-01	LIHC	3	19	1553	1	0	0	1	59	1	452	0	1553
TCGA-G3-A25U-01	LIHC	6	6	1636	1	1	1	1	80	0	1636	0	1636
TCGA-G3-A25V-01	LIHC	4	0	860	1	1	2	1.5	64	1	489	0	860
TCGA-G3-A25W-01	LIHC	1	9	935	1	0	0	1	92	0	935	0	935
TCGA-G3-A25Y-01	LIHC	3	3	452	0	0	1	2	84	1	355	1	452
TCGA-G3-A25Z-01	LIHC	3	7	655	1	1	1	1	74	0	655	0	655
TCGA-G3-A3CH-01	LIHC	3	5	780	1	1	0	0.5	36	1	116	0	780
TCGA-G3-A3CI-01	LIHC	0	0	180	1	0	0	1	17	0	180	0	180
TCGA-G3-A3CK-01	LIHC	4	1	585	1	0	1	2	190	0	585	0	585
TCGA-G3-A5SI-01	LIHC	2	5	768	0	0	0	1	34	1	348	1	768
TCGA-G3-A5SJ-01	LIHC	5	7	698	1	2	0	0.333333	96	1	308	0	698
TCGA-G3-A5SL-01	LIHC	7	6	621	1	0	0	1	123	0	621	0	621
TCGA-G3-A5SM-01	LIHC	3	22	520	1	1	0	0.5	107	1	252	0	520
TCGA-G3-A6UC-01	LIHC	2	7	671	1	0	0	1	104	1	639	0	671
TCGA-G3-A7M5-01	LIHC	3	18	447	1	1	1	1	161	0	447	0	447
TCGA-G3-A7M6-01	LIHC	1	8	632	1	1	0	0.5	82	1	293	0	632
TCGA-G3-A7M7-01	LIHC	3	2	361	1	0	0	1	65	0	361	0	361
TCGA-G3-A7M8-01	LIHC	1	0	430	1	0	0	1	23	0	430	0	430
TCGA-G3-A7M9-01	LIHC	3	16	56	0	2	0	0.333333	122	0	56	NaN	56
TCGA-G3-AAUZ-01	LIHC	2	8	480	1	0	0	1	79	0	480	0	480
TCGA-G3-AAV0-01	LIHC	7	4	476	1	0	1	2	157	0	476	0	476
TCGA-G3-AAV1-01	LIHC	2	17	359	0	0	0	1	50	1	49	1	359
TCGA-G3-AAV2-01	LIHC	2	5	372	1	0	0	1	43	0	372	0	372
TCGA-G3-AAV3-01	LIHC	3	6	412	1	0	0	1	81	0	412	0	412
TCGA-G3-AAV4-01	LIHC	2	12	27	0	0	0	1	94	0	27	0	27
TCGA-G3-AAV5-01	LIHC	5	11	354	1	0	0	1	73	1	117	0	354
TCGA-G3-AAV6-01	LIHC	3	24	65	0	0	0	1	65	1	44	1	65
TCGA-G3-AAV7-01	LIHC	4	12	361	1	1	0	0.5	74	0	361	0	361
TCGA-GJ-A3OU-01	LIHC	1	7	879	1	1	0	0.5	56	1	879	0	879
TCGA-GJ-A6C0-01	LIHC	1	3	31	0	0	0	1	52	0	31	NaN	31
TCGA-GJ-A9DB-01	LIHC	0	6	67	0	0	0	1	73	0	67	NaN	67
TCGA-HP-A5MZ-01	LIHC	2	5	91	0	0	1	2	45	0	91	0	91
TCGA-HP-A5N0-01	LIHC	4	5	1147	0	0	0	1	123	1	179	1	1147
TCGA-K7-A5RG-01	LIHC	6	6	519	1	1	0	0.5	117	0	519	0	519
TCGA-K7-A6G5-01	LIHC	5	3	512	1	1	0	0.5	68	0	512	0	512
TCGA-K7-AAU7-01	LIHC	2	6	359	1	1	0	0.5	65	1	58	0	359
TCGA-KR-A7K0-01	LIHC	3	2	65	0	0	1	2	78	0	65	0	65
TCGA-KR-A7K2-01	LIHC	0	20	829	1	0	0	1	44	0	829	0	829
TCGA-KR-A7K7-01	LIHC	2	20	951	1	0	0	1	61	1	239	0	951
TCGA-KR-A7K8-01	LIHC	2	4	906	1	0	0	1	50	0	906	0	906
TCGA-LG-A6GG-01	LIHC	2	16	387	1	0	0	1	172	0	387	0	387
TCGA-LG-A9QC-01	LIHC	2	7	425	1	0	0	1	41	0	425	0	425
TCGA-LG-A9QD-01	LIHC	5	3	366	1	0	0	1	96	0	366	0	366
TCGA-MI-A75C-01	LIHC	5	5	291	1	1	0	0.5	104	0	291	0	291
TCGA-MI-A75E-01	LIHC	5	6	507	1	0	0	1	115	0	507	0	507
TCGA-MI-A75G-01	LIHC	9	14	698	1	1	0	0.5	215	0	698	0	698
TCGA-MI-A75H-01	LIHC	3	5	747	1	0	0	1	115	1	301	0	747
TCGA-MI-A75I-01	LIHC	4	11	630	1	1	0	0.5	152	1	265	0	630
TCGA-MR-A520-01	LIHC	0	0	229	1	0	0	1	17	0	229	0	229
TCGA-MR-A8JO-01	LIHC	0	6	330	1	0	0	1	31	0	330	0	330
TCGA-NI-A4U2-01	LIHC	0	4	1791	0	0	0	1	102	1	106	1	1791
TCGA-NI-A8LF-01	LIHC	6	18	799	1	1	0	0.5	92	0	799	0	799
TCGA-O8-A75V-01	LIHC	1	8	538	1	0	0	1	65	0	538	0	538
TCGA-PD-A5DF-01	LIHC	1	3	639	0	1	0	0.5	41	1	639	1	639
TCGA-QA-A7B7-01	LIHC	3	8	94	1	1	0	0.5	75	1	88	0	94
TCGA-RC-A6M3-01	LIHC	2	23	0	1	0	0	1	72	0	0	0	0
TCGA-RC-A6M4-01	LIHC	4	17	22	1	0	0	1	152	0	22	0	22
TCGA-RC-A6M5-01	LIHC	0	15	15	1	0	0	1	23	0	15	0	15
TCGA-RC-A6M6-01	LIHC	5	5	9	1	1	2	1.5	169	0	9	0	9
TCGA-RC-A7S9-01	LIHC	3	5	640	1	0	0	1	55	0	640	0	640
TCGA-RC-A7SB-01	LIHC	2	5	588	1	1	0	0.5	56	0	588	0	588
TCGA-RC-A7SF-01	LIHC	3	10	579	1	0	0	1	71	1	502	0	579
TCGA-RC-A7SH-01	LIHC	3	7	468	1	1	1	1	59	1	91	0	468
TCGA-RC-A7SK-01	LIHC	2	18	472	1	1	1	1	126	1	312	0	472
TCGA-RG-A7D4-01	LIHC	2	31	1098	1	1	0	0.5	85	0	1098	0	1098
TCGA-UB-A7MA-01	LIHC	2	14	848	1	0	0	1	69	1	221	0	848
TCGA-UB-A7MB-01	LIHC	16	4	601	1	2	2	1	1168	1	48	0	601
TCGA-UB-A7MC-01	LIHC	4	15	500	1	1	1	1	60	1	359	0	500
TCGA-UB-A7MD-01	LIHC	6	6	52	0	1	0	0.5	103	0	52	0	52
TCGA-UB-A7ME-01	LIHC	1	25	486	1	0	0	1	79	0	486	0	486
TCGA-UB-A7MF-01	LIHC	3	12	214	0	1	0	0.5	97	1	133	1	214
TCGA-UB-AA0U-01	LIHC	5	18	327	1	0	0	1	69	1	106	0	327
TCGA-UB-AA0V-01	LIHC	0	0	314	1	0	1	2	35	0	314	0	314
TCGA-WJ-A86L-01	LIHC	4	4	345	1	1	0	0.5	117	0	345	0	345
TCGA-WQ-A9G7-01	LIHC	10	21	30	1	2	1	0.666667	431	0	30	0	30
TCGA-WQ-AB4B-01	LIHC	2	24	395	1	2	0	0.333333	61	1	273	0	395
TCGA-WX-AA44-01	LIHC	3	5	615	1	1	0	0.5	68	1	246	0	615
TCGA-WX-AA46-01	LIHC	0	2	756	1	0	0	1	59	0	756	0	756
TCGA-WX-AA47-01	LIHC	3	6	556	0	0	0	1	38	1	103	1	556
TCGA-XR-A8TD-01	LIHC	2	8	1030	1	0	0	1	49	0	1030	0	1030
TCGA-XR-A8TE-01	LIHC	1	6	925	1	0	0	1	12	1	210	0	925
TCGA-XR-A8TF-01	LIHC	6	17	693	0	0	0	1	133	1	231	0	693
TCGA-XR-A8TG-01	LIHC	4	5	898	1	1	1	1	76	1	350	0	898
TCGA-YA-A8S7-01	LIHC	3	24	412	0	1	0	0.5	67	1	398	1	412
TCGA-ZP-A9CV-01	LIHC	7	4	1088	0	0	0	1	100	1	1088	1	1088
TCGA-ZP-A9CY-01	LIHC	4	0	782	1	1	0	0.5	80	0	782	0	782
TCGA-ZP-A9CZ-01	LIHC	1	4	706	1	0	0	1	48	0	706	0	706
TCGA-ZP-A9D0-01	LIHC	1	4	1091	1	0	1	2	51	0	1091	0	1091
TCGA-ZP-A9D1-01	LIHC	5	16	21	1	1	0	0.5	115	0	21	0	21
TCGA-ZP-A9D2-01	LIHC	2	10	765	0	1	0	0.5	55	1	315	1	765
TCGA-ZP-A9D4-01	LIHC	3	5	395	1	0	0	1	62	0	395	0	395
TCGA-ZS-A9CD-01	LIHC	1	3	1386	0	0	0	1	88	1	371	NaN	1386
TCGA-ZS-A9CE-01	LIHC	5	14	1241	1	0	0	1	108	1	892	0	1241
TCGA-ZS-A9CF-01	LIHC	0	5	2412	1	0	0	1	82	1	636	0	2412
TCGA-ZS-A9CG-01	LIHC	2	5	341	1	0	0	1	72	0	341	0	341
TCGA-18-3406-01	LUSC	4	8	371	0	1	0	0.5	172	1	357	1	371
TCGA-18-3407-01	LUSC	5	25	136	0	1	0	0.5	63	0	136	0	136
TCGA-18-3408-01	LUSC	5	5	2304	0	1	0	0.5	73	1	1793	1	2304
TCGA-18-3410-01	LUSC	4	20	146	0	1	1	1	177	0	146	0	146
TCGA-18-3411-01	LUSC	8	19	3576	1	1	0	0.5	259	0	3576	0	3576
TCGA-18-3412-01	LUSC	4	17	345	0	1	0	0.5	106	1	273	1	345
TCGA-18-3414-01	LUSC	8	11	716	0	1	2	1.5	276	0	716	0	716
TCGA-18-3415-01	LUSC	4	17	2803	0	1	1	1	158	0	2803	0	2803
TCGA-18-3416-01	LUSC	8	19	973	0	2	1	0.666667	272	1	940	1	973
TCGA-18-3417-01	LUSC	7	29	1097	0	0	0	1	233	0	1097	0	1097
TCGA-18-3421-01	LUSC	10	13	2645	1	1	1	1	267	0	2645	0	2645
TCGA-18-4083-01	LUSC	7	14	188	0	1	1	1	316	0	188	0	188
TCGA-18-4721-01	LUSC	8	9	4694	1	1	0	0.5	141	0	4694	0	4694
TCGA-18-5592-01	LUSC	7	12	1519	1	1	0	0.5	243	0	1519	0	1519
TCGA-21-1071-01	LUSC	4	25	1426	0	0	0	1	155	1	993	1	1426
TCGA-21-1076-01	LUSC	5	32	1852	1	1	0	0.5	275	1	1575	0	1852
TCGA-21-1081-01	LUSC	3	31	284	0	0	2	3	176	1	284	1	284
TCGA-21-1082-01	LUSC	5	10	3644	1	1	0	0.5	315	0	3644	0	3644
TCGA-21-5782-01	LUSC	14	9	962	0	2	1	0.666667	331	0	962	NaN	962
TCGA-21-5783-01	LUSC	7	17	2680	0	1	0	0.5	347	0	2680	NaN	2680
TCGA-21-5784-01	LUSC	6	12	1268	1	1	0	0.5	177	0	1268	0	1268
TCGA-21-5786-01	LUSC	8	24	1032	1	2	0	0.333333	335	1	817	0	1032
TCGA-21-5787-01	LUSC	7	23	329	0	2	0	0.333333	355	1	103	1	329
TCGA-22-0940-01	LUSC	5	11	669	0	1	1	1	187	1	669	1	669
TCGA-22-0944-01	LUSC	3	10	223	0	1	0	0.5	103	0	223	0	223
TCGA-22-1000-01	LUSC	5	11	454	0	1	0	0.5	86	1	263	1	454
TCGA-22-1002-01	LUSC	6	9	131	0	1	0	0.5	200	0	131	0	131
TCGA-22-1005-01	LUSC	4	4	1953	0	0	2	3	230	0	1953	0	1953
TCGA-22-1011-01	LUSC	3	18	53	0	1	0	0.5	93	0	53	0	53
TCGA-22-1012-01	LUSC	5	22	429	0	2	0	0.333333	215	0	429	0	429
TCGA-22-1016-01	LUSC	9	22	822	0	1	1	1	290	0	822	0	822
TCGA-22-4591-01	LUSC	1	19	623	0	0	0	1	165	1	443	1	623
TCGA-22-4593-01	LUSC	3	17	1067	0	1	0	0.5	152	0	1067	0	1067
TCGA-22-4594-01	LUSC	10	23	1470	0	1	1	1	304	0	1470	NaN	1470
TCGA-22-4595-01	LUSC	13	11	734	0	2	0	0.333333	262	1	250	1	734
TCGA-22-4596-01	LUSC	0	6	17	0	0	1	2	119	0	17	0	17
TCGA-22-4599-01	LUSC	7	28	1161	0	1	0	0.5	286	0	1161	NaN	1161
TCGA-22-4601-01	LUSC	5	8	1057	0	1	0	0.5	148	1	525	1	1057
TCGA-22-4604-01	LUSC	5	21	399	0	1	0	0.5	212	1	306	1	399
TCGA-22-4605-01	LUSC	3	22	974	0	1	0	0.5	83	0	974	0	974
TCGA-22-4607-01	LUSC	4	12	587	0	1	0	0.5	63	0	587	0	587
TCGA-22-4609-01	LUSC	5	14	291	0	1	0	0.5	159	0	291	0	291
TCGA-22-4613-01	LUSC	8	12	358	0	2	2	1	519	0	358	NaN	358
TCGA-22-5471-01	LUSC	4	19	1845	1	1	0	0.5	203	1	229	0	1845
TCGA-22-5472-01	LUSC	8	9	1975	0	1	1	1	319	1	746	0	1975
TCGA-22-5473-01	LUSC	16	19	1933	0	1	0	0.5	623	1	1655	0	1933
TCGA-22-5474-01	LUSC	5	9	445	0	1	0	0.5	76	0	445	0	445
TCGA-22-5477-01	LUSC	5	16	1346	0	1	0	0.5	138	1	511	NaN	1346
TCGA-22-5478-01	LUSC	3	24	24	0	1	0	0.5	156	0	24	0	24
TCGA-22-5479-01	LUSC	10	32	2625	0	2	0	0.333333	401	0	2625	NaN	2625
TCGA-22-5480-01	LUSC	3	9	2170	0	1	0	0.5	135	1	1779	1	2170
TCGA-22-5481-01	LUSC	4	15	2409	0	1	0	0.5	259	1	346	NaN	2409
TCGA-22-5482-01	LUSC	7	14	357	0	1	0	0.5	138	0	357	0	357
TCGA-22-5483-01	LUSC	9	26	573	0	2	0	0.333333	201	1	568	1	573
TCGA-22-5485-01	LUSC	5	13	916	0	1	0	0.5	190	1	840	1	916
TCGA-22-5489-01	LUSC	4	11	1912	0	1	0	0.5	211	1	428	1	1912
TCGA-22-5491-01	LUSC	6	16	1713	0	1	0	0.5	273	0	1713	NaN	1713
TCGA-22-5492-01	LUSC	9	9	506	0	1	1	1	189	0	506	NaN	506
TCGA-22-A5C4-01	LUSC	8	17	671	1	1	1	1	306	0	671	0	671
TCGA-33-4532-01	LUSC	6	24	3924	0	1	0	0.5	302	0	3924	0	3924
TCGA-33-4533-01	LUSC	7	10	4068	1	1	2	1.5	239	0	4068	0	4068
TCGA-33-4538-01	LUSC	7	20	2979	0	1	0	0.5	160	0	2979	NaN	2979
TCGA-33-4547-01	LUSC	5	13	2419	1	2	0	0.333333	161	0	2419	0	2419
TCGA-33-4566-01	LUSC	14	19	5287	0	1	1	1	1029	0	5287	NaN	5287
TCGA-33-4582-01	LUSC	3	15	3149	0	1	1	1	161	1	2923	1	3149
TCGA-33-4583-01	LUSC	7	26	4601	0	2	0	0.333333	469	0	4601	0	4601
TCGA-33-4586-01	LUSC	8	24	428	0	1	0	0.5	301	1	169	NaN	428
TCGA-33-4587-01	LUSC	7	18	1656	0	1	1	1	188	1	1656	1	1656
TCGA-33-4589-01	LUSC	5	26	47	0	0	0	1	95	0	47	0	47
TCGA-33-6738-01	LUSC	7	18	1927	1	1	1	1	285	0	1927	0	1927
TCGA-33-A4WN-01	LUSC	6	6	143	0	1	0	0.5	167	0	143	0	143
TCGA-33-A5GW-01	LUSC	6	10	9	0	2	0	0.333333	160	0	9	0	9
TCGA-33-AAS8-01	LUSC	4	10	1114	0	1	0	0.5	196	0	1114	0	1114
TCGA-33-AASB-01	LUSC	7	16	211	0	1	2	1.5	324	1	30	1	211
TCGA-33-AASD-01	LUSC	9	26	3376	0	0	0	1	291	1	1912	1	3376
TCGA-33-AASI-01	LUSC	8	12	1344	0	1	0	0.5	344	1	1344	1	1344
TCGA-33-AASJ-01	LUSC	6	19	3600	0	1	0	0.5	159	1	1135	1	3600
TCGA-33-AASL-01	LUSC	12	13	826	0	1	2	1.5	258	1	149	1	826
TCGA-34-2596-01	LUSC	8	16	80	0	1	0	0.5	200	0	80	0	80
TCGA-34-2600-01	LUSC	12	19	1874	0	1	1	1	373	0	1874	0	1874
TCGA-34-2604-01	LUSC	4	24	958	0	1	1	1	507	0	958	0	958
TCGA-34-2605-01	LUSC	3	23	881	0	0	2	3	304	1	394	1	881
TCGA-34-2608-01	LUSC	5	8	1000	0	1	0	0.5	122	0	1000	0	1000
TCGA-34-2609-01	LUSC	5	18	951	0	1	2	1.5	214	1	387	1	951
TCGA-34-5231-01	LUSC	13	27	1984	0	1	0	0.5	541	0	1984	0	1984
TCGA-34-5232-01	LUSC	6	8	2471	1	1	1	1	156	0	2471	0	2471
TCGA-34-5234-01	LUSC	4	3	2271	1	0	1	2	156	0	2271	0	2271
TCGA-34-5236-01	LUSC	4	17	276	0	1	2	1.5	177	1	113	1	276
TCGA-34-5239-01	LUSC	9	21	1834	1	1	0	0.5	205	1	1530	0	1834
TCGA-34-5240-01	LUSC	7	28	1541	1	1	0	0.5	135	0	1541	0	1541
TCGA-34-5241-01	LUSC	2	13	515	0	1	0	0.5	163	0	515	0	515
TCGA-34-5927-01	LUSC	11	9	1361	1	1	3	2	222	1	245	0	1361
TCGA-34-5928-01	LUSC	11	27	1196	1	2	0	0.333333	304	0	1196	0	1196
TCGA-34-5929-01	LUSC	8	11	151	0	1	0	0.5	186	0	151	0	151
TCGA-34-7107-01	LUSC	7	22	34	0	1	1	1	211	0	34	NaN	34
TCGA-34-8454-01	LUSC	9	7	1180	1	1	0	0.5	439	0	1180	0	1180
TCGA-34-8455-01	LUSC	9	24	123	0	1	1	1	403	1	123	1	123
TCGA-34-8456-01	LUSC	0	23	804	1	0	0	1	32	0	804	0	804
TCGA-34-A5IX-01	LUSC	4	27	1031	1	1	0	0.5	236	0	1031	0	1031
TCGA-37-3783-01	LUSC	8	10	122	1	1	0	0.5	305	0	122	0	122
TCGA-37-3789-01	LUSC	4	9	13	1	1	0	0.5	254	0	13	0	13
TCGA-37-3792-01	LUSC	15	23	12	1	1	1	1	749	0	12	0	12
TCGA-37-4129-01	LUSC	0	4	242	1	0	0	1	3	0	242	0	242
TCGA-37-4130-01	LUSC	17	23	247	1	1	1	1	908	0	247	0	247
TCGA-37-4132-01	LUSC	9	7	227	1	1	0	0.5	255	0	227	0	227
TCGA-37-4133-01	LUSC	4	17	238	1	1	0	0.5	231	0	238	0	238
TCGA-37-4135-01	LUSC	7	25	207	1	1	0	0.5	255	0	207	0	207
TCGA-37-4141-01	LUSC	8	14	12	1	2	0	0.333333	297	0	12	0	12
TCGA-37-5819-01	LUSC	9	20	103	1	1	1	1	622	0	103	0	103
TCGA-37-A5EL-01	LUSC	8	21	1143	0	1	0	0.5	337	1	946	1	1143
TCGA-37-A5EN-01	LUSC	4	18	660	1	1	2	1.5	198	0	660	0	660
TCGA-39-5011-01	LUSC	12	17	4053	1	2	0	0.333333	528	1	565	0	4053
TCGA-39-5016-01	LUSC	7	23	3850	1	2	0	0.333333	294	0	3850	0	3850
TCGA-39-5019-01	LUSC	4	9	3387	1	1	0	0.5	151	1	378	0	3387
TCGA-39-5021-01	LUSC	5	12	2086	0	1	0	0.5	127	1	1875	1	2086
TCGA-39-5022-01	LUSC	6	7	1679	0	1	2	1.5	177	1	1448	0	1679
TCGA-39-5024-01	LUSC	9	4	2510	1	1	0	0.5	170	0	2510	0	2510
TCGA-39-5028-01	LUSC	6	29	52	0	2	2	1	152	0	52	NaN	52
TCGA-39-5029-01	LUSC	6	16	740	0	1	0	0.5	123	1	491	1	740
TCGA-39-5030-01	LUSC	4	12	59	0	0	2	3	202	0	59	NaN	59
TCGA-39-5031-01	LUSC	11	19	1841	0	2	2	1	526	0	1841	0	1841
TCGA-39-5034-01	LUSC	11	14	1107	0	5	0	0.166667	494	1	352	NaN	1107
TCGA-39-5035-01	LUSC	2	17	2080	1	1	0	0.5	130	0	2080	0	2080
TCGA-39-5036-01	LUSC	8	18	2165	1	1	1	1	237	0	2165	0	2165
TCGA-39-5037-01	LUSC	7	22	1690	1	1	1	1	197	0	1690	0	1690
TCGA-39-5039-01	LUSC	4	11	544	0	0	1	2	135	0	544	0	544
TCGA-39-5040-01	LUSC	11	15	519	0	1	1	1	399	1	442	1	519
TCGA-43-2576-01	LUSC	9	29	1223	1	2	3	1.33333	433	0	1223	0	1223
TCGA-43-2578-01	LUSC	8	9	684	0	0	1	2	284	0	684	0	684
TCGA-43-2581-01	LUSC	12	19	1176	1	1	0	0.5	738	0	1176	0	1176
TCGA-43-3394-01	LUSC	6	25	1190	0	1	0	0.5	126	1	552	1	1190
TCGA-43-3920-01	LUSC	3	20	1007	1	1	0	0.5	225	0	1007	0	1007
TCGA-43-5668-01	LUSC	14	18	559	0	1	2	1.5	539	1	470	1	559
TCGA-43-5670-01	LUSC	6	20	849	1	1	1	1	115	0	849	0	849
TCGA-43-6143-01	LUSC	10	18	699	1	1	0	0.5	277	0	699	0	699
TCGA-43-6647-01	LUSC	5	9	757	1	2	1	0.666667	135	0	757	0	757
TCGA-43-6770-01	LUSC	2	8	653	1	1	1	1	190	0	653	0	653
TCGA-43-6771-01	LUSC	3	6	166	0	0	1	2	171	1	154	1	166
TCGA-43-6773-01	LUSC	2	4	116	0	1	0	0.5	54	0	116	0	116
TCGA-43-7656-01	LUSC	3	13	596	1	2	1	0.666667	287	0	596	0	596
TCGA-43-7657-01	LUSC	1	22	236	1	0	0	1	114	0	236	0	236
TCGA-43-7658-01	LUSC	4	18	2378	0	1	0	0.5	170	1	2305	1	2378
TCGA-43-8115-01	LUSC	7	10	407	1	1	0	0.5	178	0	407	0	407
TCGA-43-8116-01	LUSC	6	12	358	1	2	0	0.333333	297	0	358	0	358
TCGA-43-8118-01	LUSC	13	14	89	0	1	2	1.5	515	0	89	NaN	89
TCGA-43-A474-01	LUSC	11	19	353	1	1	1	1	304	0	353	0	353
TCGA-43-A475-01	LUSC	5	14	296	1	2	0	0.333333	224	0	296	0	296
TCGA-43-A56U-01	LUSC	6	5	432	1	0	2	3	211	0	432	0	432
TCGA-43-A56V-01	LUSC	5	17	366	1	1	1	1	174	1	355	0	366
TCGA-46-3765-01	LUSC	6	15	405	1	1	0	0.5	186	0	405	0	405
TCGA-46-3767-01	LUSC	4	10	396	1	1	1	1	110	0	396	0	396
TCGA-46-3768-01	LUSC	6	27	299	0	1	1	1	217	0	299	0	299
TCGA-46-3769-01	LUSC	17	18	135	1	2	4	1.66667	680	0	135	0	135
TCGA-46-6025-01	LUSC	5	19	324	1	1	0	0.5	171	0	324	0	324
TCGA-46-6026-01	LUSC	6	26	423	1	1	0	0.5	183	0	423	0	423
TCGA-51-4079-01	LUSC	10	8	12	0	1	0	0.5	333	0	12	NaN	12
TCGA-51-4080-01	LUSC	6	10	12	0	1	1	1	245	0	12	0	12
TCGA-51-4081-01	LUSC	8	17	911	1	1	0	0.5	178	0	911	0	911
TCGA-52-7622-01	LUSC	6	14	862	1	1	1	1	223	0	862	0	862
TCGA-52-7809-01	LUSC	4	17	166	0	1	1	1	214	1	166	1	166
TCGA-52-7810-01	LUSC	11	22	923	1	2	0	0.333333	343	0	923	0	923
TCGA-52-7811-01	LUSC	1	14	266	0	0	0	1	126	1	153	1	266
TCGA-52-7812-01	LUSC	10	7	835	0	0	1	2	240	1	791	1	835
TCGA-56-1622-01	LUSC	6	18	881	0	1	0	0.5	179	1	881	1	881
TCGA-56-5897-01	LUSC	8	12	378	1	1	1	1	83	0	378	0	378
TCGA-56-5898-01	LUSC	3	28	555	1	1	0	0.5	123	0	555	0	555
TCGA-56-6545-01	LUSC	7	20	666	1	1	0	0.5	251	0	666	0	666
TCGA-56-6546-01	LUSC	6	11	NaN	1	3	2	0.75	286	0	NaN	0	NaN
TCGA-56-7221-01	LUSC	10	14	608	1	1	1	1	228	0	608	0	608
TCGA-56-7222-01	LUSC	13	25	562	0	1	1	1	328	1	427	1	562
TCGA-56-7223-01	LUSC	7	20	442	0	1	0	0.5	239	1	132	1	442
TCGA-56-7579-01	LUSC	4	12	951	0	1	0	0.5	208	1	149	1	951
TCGA-56-7580-01	LUSC	3	31	925	1	1	0	0.5	115	0	925	0	925
TCGA-56-7582-01	LUSC	6	23	601	1	1	0	0.5	151	0	601	0	601
TCGA-56-7730-01	LUSC	11	20	198	0	1	0	0.5	311	1	198	1	198
TCGA-56-7731-01	LUSC	8	10	3	0	1	0	0.5	291	0	3	0	3
TCGA-56-7822-01	LUSC	10	25	532	0	2	0	0.333333	303	1	301	1	532
TCGA-56-7823-01	LUSC	4	8	1011	1	1	1	1	224	0	1011	0	1011
TCGA-56-8082-01	LUSC	5	14	455	1	2	0	0.333333	184	0	455	0	455
TCGA-56-8083-01	LUSC	4	8	150	1	2	0	0.333333	143	0	150	0	150
TCGA-56-8201-01	LUSC	6	22	397	0	1	0	0.5	142	1	397	1	397
TCGA-56-8304-01	LUSC	8	13	106	1	2	0	0.333333	218	0	106	0	106
TCGA-56-8305-01	LUSC	8	18	105	1	0	0	1	322	0	105	0	105
TCGA-56-8307-01	LUSC	9	26	818	1	1	0	0.5	349	0	818	0	818
TCGA-56-8308-01	LUSC	3	17	517	1	1	0	0.5	295	0	517	0	517
TCGA-56-8309-01	LUSC	6	12	428	1	2	0	0.333333	124	0	428	0	428
TCGA-56-8503-01	LUSC	5	17	41	1	1	0	0.5	144	0	41	0	41
TCGA-56-8504-01	LUSC	5	27	510	1	1	0	0.5	208	0	510	0	510
TCGA-56-8622-01	LUSC	6	8	55	1	1	0	0.5	185	0	55	0	55
TCGA-56-8624-01	LUSC	3	18	420	1	1	1	1	103	0	420	0	420
TCGA-56-8625-01	LUSC	8	6	315	0	1	2	1.5	383	1	272	1	315
TCGA-56-8626-01	LUSC	12	14	302	0	0	0	1	213	0	302	0	302
TCGA-56-8628-01	LUSC	7	16	616	1	2	2	1	351	0	616	0	616
TCGA-56-8629-01	LUSC	5	22	481	1	0	1	2	197	0	481	0	481
TCGA-56-A49D-01	LUSC	5	18	637	1	1	0	0.5	250	0	637	0	637
TCGA-56-A4BW-01	LUSC	3	16	585	1	1	1	1	197	0	585	0	585
TCGA-56-A4BY-01	LUSC	6	15	543	0	1	0	0.5	125	1	543	1	543
TCGA-56-A4ZJ-01	LUSC	0	9	640	1	0	0	1	89	0	640	0	640
TCGA-56-A5DS-01	LUSC	6	12	8	1	1	0	0.5	174	0	8	0	8
TCGA-56-A62T-01	LUSC	11	25	440	1	1	0	0.5	413	0	440	0	440
TCGA-58-8386-01	LUSC	8	20	1	0	1	0	0.5	220	0	1	0	1
TCGA-58-8387-01	LUSC	5	10	403	0	1	0	0.5	146	0	403	0	403
TCGA-58-8388-01	LUSC	5	11	412	0	1	0	0.5	150	0	412	0	412
TCGA-58-8391-01	LUSC	4	14	2167	1	1	0	0.5	279	1	2033	0	2167
TCGA-58-8393-01	LUSC	5	21	1058	1	2	1	0.666667	233	0	1058	0	1058
TCGA-58-A46J-01	LUSC	7	11	2589	1	1	0	0.5	154	0	2589	0	2589
TCGA-58-A46K-01	LUSC	5	20	1045	0	1	0	0.5	116	1	735	1	1045
TCGA-58-A46L-01	LUSC	6	10	1723	1	2	0	0.333333	194	0	1723	0	1723
TCGA-58-A46M-01	LUSC	10	19	1072	1	1	0	0.5	325	0	1072	0	1072
TCGA-58-A46N-01	LUSC	4	15	910	1	1	0	0.5	170	1	630	0	910
TCGA-60-2695-01	LUSC	5	22	642	1	1	0	0.5	188	0	642	0	642
TCGA-60-2697-01	LUSC	0	1	372	0	0	0	1	8	1	200	1	372
TCGA-60-2698-01	LUSC	20	21	311	0	3	2	0.75	880	1	114	1	311
TCGA-60-2703-01	LUSC	6	23	2945	0	1	0	0.5	261	1	1757	NaN	2945
TCGA-60-2704-01	LUSC	7	27	1154	0	1	0	0.5	159	1	532	1	1154
TCGA-60-2707-01	LUSC	3	6	667	0	1	1	1	86	1	579	1	667
TCGA-60-2708-01	LUSC	5	33	2447	1	1	0	0.5	177	0	2447	0	2447
TCGA-60-2709-01	LUSC	4	31	1505	1	1	0	0.5	135	0	1505	0	1505
TCGA-60-2710-01	LUSC	7	12	2024	1	1	0	0.5	188	0	2024	0	2024
TCGA-60-2711-01	LUSC	2	21	1260	1	1	0	0.5	99	0	1260	0	1260
TCGA-60-2713-01	LUSC	3	13	1731	1	1	0	0.5	206	1	1356	0	1731
TCGA-60-2714-01	LUSC	11	25	1531	1	2	3	1.33333	718	0	1531	0	1531
TCGA-60-2716-01	LUSC	0	0	1475	1	0	0	1	16	0	1475	0	1475
TCGA-60-2719-01	LUSC	4	14	1297	1	1	0	0.5	171	0	1297	0	1297
[truncated: 6,688 more rows]

## Sheet: Gstro_Endo ANAL
Data for Analyses related to MSI and gastro-intestinal endomentria tumors, Figure 4,5a-c and Supp. Fig. 8c-d and 10
Sample	TCGA cancer	Arm aneuploidy	MSI	Censored (Alive)	Overall Survival	MSI-Aneuplody signature load
TCGA-2E-A9G8-01	UCEC	9	MSS	1	1249	1
TCGA-3M-AB46-01	STAD	11	MSS	1	1765	0
TCGA-3M-AB47-01	STAD	6	MSS	0	NaN	0
TCGA-4E-A92E-01	UCEC	1	MSS	1	13	1
TCGA-5M-AAT4-01	COAD	18	MSS	0	49	0
TCGA-5M-AAT6-01	COAD	3	MSI-H	0	290	2
TCGA-5M-AATE-01	COAD	20	MSS	1	1200	0
TCGA-A5-A0GQ-01	UCEC	0	MSS	1	2247	1
TCGA-A5-A0R6-01	UCEC	17	MSS	1	1153	0
TCGA-A5-A0R7-01	UCEC	10	MSS	1	535	0
TCGA-A5-A0R8-01	UCEC	0	MSS	1	596	0
TCGA-A5-A0R9-01	UCEC	2	MSI-H	1	749	0
TCGA-A5-A0RA-01	UCEC	0	MSS	1	884	0
TCGA-A5-A0VP-01	UCEC	3	MSS	1	1288	4
TCGA-A5-A0VQ-01	UCEC	0	MSI-H	1	485	1
TCGA-A5-A1OF-01	UCEC	0	MSS	1	973	11
TCGA-A5-A1OG-01	UCEC	18	MSS	0	973	0
TCGA-A5-A1OJ-01	UCEC	3	MSS	1	1006	0
TCGA-A5-A1OK-01	UCEC	2	MSS	1	917	1
TCGA-A5-A2K2-01	UCEC	14	MSS	1	3595	0
TCGA-A5-A2K3-01	UCEC	18	MSI-H	1	2012	2
TCGA-A5-A2K4-01	UCEC	30	MSS	0	871	0
TCGA-A5-A2K5-01	UCEC	0	MSS	1	752	9
TCGA-A5-A2K7-01	UCEC	0	MSI-H	1	1063	2
TCGA-A5-A3LO-01	UCEC	25	MSS	1	776	0
TCGA-A5-A3LP-01	UCEC	16	MSS	1	455	0
TCGA-A5-A7WK-01	UCEC	5	MSS	1	560	0
TCGA-A5-AB3J-01	UCEC	4	MSS	1	512	1
TCGA-A6-2671-01	COAD	25	MSS	0	1331	0
TCGA-A6-2674-01	COAD	24	MSS	1	1331	0
TCGA-A6-2675-01	COAD	21	MSS	1	1321	0
TCGA-A6-2677-01	COAD	8	MSS	0	740	0
TCGA-A6-2684-01	COAD	7	MSS	1	1127	1
TCGA-A6-2685-01	COAD	11	MSS	1	1133	0
TCGA-A6-3809-01	COAD	2	MSI-H	1	996	2
TCGA-A6-3810-01	COAD	22	MSS	1	1111	0
TCGA-A6-4105-01	COAD	17	MSS	0	442	0
TCGA-A6-4107-01	COAD	27	MSS	1	987	1
TCGA-A6-5656-01	COAD	10	MSS	1	1001	0
TCGA-A6-5657-01	COAD	8	MSS	1	962	1
TCGA-A6-5659-01	COAD	12	MSS	1	926	1
TCGA-A6-5661-01	COAD	0	MSI-H	1	1020	4
TCGA-A6-5662-01	COAD	8	MSS	1	718	0
TCGA-A6-5664-01	COAD	2	MSS	1	672	0
TCGA-A6-5665-01	COAD	1	MSI-H	1	671	1
TCGA-A6-5666-01	COAD	11	MSS	1	995	0
TCGA-A6-5667-01	COAD	22	MSS	1	887	0
TCGA-A6-6137-01	COAD	8	MSS	1	824	0
TCGA-A6-6138-01	COAD	9	MSS	1	685	1
TCGA-A6-6142-01	COAD	21	MSS	1	763	0
TCGA-A6-6648-01	COAD	20	MSS	1	766	0
TCGA-A6-6649-01	COAD	19	MSS	1	735	0
TCGA-A6-6651-01	COAD	26	MSS	1	662	0
TCGA-A6-6652-01	COAD	13	MSS	1	751	0
TCGA-A6-6653-01	COAD	1	MSI-H	1	742	1
TCGA-A6-6654-01	COAD	26	MSS	1	726	0
TCGA-A6-6780-01	COAD	2	MSI-H	1	612	5
TCGA-A6-6781-01	COAD	0	MSI-H	1	598	4
TCGA-A6-6782-01	COAD	11	MSS	1	617	0
TCGA-A6-A565-01	COAD	0	MSS	0	494	0
TCGA-A6-A566-01	COAD	4	MSS	0	758	0
TCGA-A6-A567-01	COAD	14	MSS	0	1881	0
TCGA-A6-A56B-01	COAD	11	MSS	0	1711	0
TCGA-AA-3489-01	COAD	9	MSS	0	214	0
TCGA-AA-3492-01	COAD	0	MSI-H	0	92	7
TCGA-AA-3496-01	COAD	12	MSS	1	31	0
TCGA-AA-3502-01	COAD	5	MSS	1	1065	1
TCGA-AA-3506-01	COAD	9	MSS	1	1765	0
TCGA-AA-3510-01	COAD	0	MSS	1	1946	3
TCGA-AA-3511-01	COAD	19	MSS	1	212	0
TCGA-AA-3655-01	COAD	5	MSS	1	1856	0
TCGA-AA-3660-01	COAD	15	MSS	1	2375	0
TCGA-AA-3663-01	COAD	4	MSI-H	1	212	3
TCGA-AA-3712-01	COAD	21	MSS	1	0	0
TCGA-AA-3713-01	COAD	2	MSI-H	1	579	1
TCGA-AA-3984-01	COAD	7	MSS	1	0	5
TCGA-AA-A00N-01	COAD	0	MSS	0	122	5
TCGA-AA-A01P-01	COAD	0	MSI-H	0	1158	3
TCGA-AA-A01R-01	COAD	2	MSI-H	1	1065	3
TCGA-AA-A022-01	COAD	7	MSI-H	1	0	1
TCGA-AD-5900-01	COAD	6	MSI-H	1	370	0
TCGA-AD-6548-01	COAD	4	MSS	1	650	0
TCGA-AD-6888-01	COAD	30	MSS	0	472	0
TCGA-AD-6889-01	COAD	0	MSI-H	0	2532	3
TCGA-AD-6890-01	COAD	9	MSS	1	746	0
TCGA-AD-6895-01	COAD	0	MSI-H	1	763	2
TCGA-AD-6899-01	COAD	20	MSS	0	176	0
TCGA-AD-6901-01	COAD	25	MSS	0	682	0
TCGA-AD-6963-01	COAD	19	MSS	1	834	0
TCGA-AD-6964-01	COAD	0	MSI-H	0	331	2
TCGA-AD-6965-01	COAD	18	MSS	1	805	0
TCGA-AD-A5EJ-01	COAD	1	MSI-H	1	0	2
TCGA-AD-A5EK-01	COAD	25	MSS	1	500	0
TCGA-AF-2687-01	READ	24	MSS	1	1427	1
TCGA-AF-2690-01	READ	25	MSS	0	524	0
TCGA-AF-2693-01	READ	8	MSS	1	1155	0
TCGA-AF-3911-01	READ	20	MSS	1	1148	0
TCGA-AF-4110-01	READ	23	MSS	1	912	0
TCGA-AF-5654-01	READ	8	MSS	0	512	0
TCGA-AF-6136-01	READ	27	MSS	1	741	0
TCGA-AF-6655-01	READ	19	MSS	1	609	0
TCGA-AF-6672-01	READ	21	MSS	1	748	0
TCGA-AF-A56K-01	READ	14	MSS	1	2635	0
TCGA-AF-A56L-01	READ	20	MSS	1	2007	0
TCGA-AF-A56N-01	READ	6	MSS	1	360	0
TCGA-AG-3591-01	READ	22	MSS	1	1035	0
TCGA-AG-3592-01	READ	26	MSS	1	1035	0
TCGA-AG-3731-01	READ	15	MSS	1	1126	0
TCGA-AG-3732-01	READ	13	MSS	1	1003	0
TCGA-AG-3742-01	READ	10	MSS	1	30	0
TCGA-AG-4021-01	READ	11	MSS	0	121	0
TCGA-AH-6544-01	READ	18	MSS	1	1173	0
TCGA-AH-6547-01	READ	2	MSS	0	76	0
TCGA-AH-6643-01	READ	19	MSS	0	1314	0
TCGA-AH-6644-01	READ	31	MSS	1	838	0
TCGA-AH-6897-01	READ	13	MSS	1	804	0
TCGA-AH-6903-01	READ	2	MSS	1	592	0
TCGA-AJ-A23M-01	UCEC	20	MSS	0	616	0
TCGA-AJ-A23N-01	UCEC	17	MSS	0	439	0
TCGA-AJ-A23O-01	UCEC	3	MSI-H	0	312	1
TCGA-AJ-A2QK-01	UCEC	6	MSS	1	643	0
TCGA-AJ-A2QL-01	UCEC	1	MSS	1	602	1
TCGA-AJ-A2QM-01	UCEC	11	MSS	1	894	0
TCGA-AJ-A2QN-01	UCEC	6	MSS	1	1069	0
TCGA-AJ-A2QO-01	UCEC	0	MSI-H	0	1045	2
TCGA-AJ-A3BD-01	UCEC	17	MSS	1	1039	0
TCGA-AJ-A3BF-01	UCEC	11	MSS	1	551	0
TCGA-AJ-A3BG-01	UCEC	1	MSI-H	1	550	3
TCGA-AJ-A3BH-01	UCEC	4	MSI-H	1	NaN	6
TCGA-AJ-A3BI-01	UCEC	19	MSS	1	575	0
TCGA-AJ-A3BK-01	UCEC	4	MSS	1	1031	1
TCGA-AJ-A3EJ-01	UCEC	18	MSS	0	50	0
TCGA-AJ-A3EK-01	UCEC	0	MSI-H	1	446	10
TCGA-AJ-A3EL-01	UCEC	0	MSS	1	684	10
TCGA-AJ-A3EM-01	UCEC	19	MSS	1	677	0
TCGA-AJ-A3IA-01	UCEC	18	MSS	1	633	0
TCGA-AJ-A3NF-01	UCEC	12	MSS	1	645	0
TCGA-AJ-A3NG-01	UCEC	4	MSS	1	475	0
TCGA-AJ-A3OJ-01	UCEC	0	MSI-H	1	467	3
TCGA-AJ-A3OL-01	UCEC	3	MSS	0	449	1
TCGA-AJ-A3QS-01	UCEC	16	MSS	1	513	1
TCGA-AJ-A3TW-01	UCEC	12	MSS	1	513	0
TCGA-AJ-A6NU-01	UCEC	5	MSS	1	632	0
TCGA-AJ-A8CT-01	UCEC	0	MSI-H	1	82	1
TCGA-AJ-A8CV-01	UCEC	0	MSI-H	1	1068	1
TCGA-AJ-A8CW-01	UCEC	4	MSI-H	1	4	3
TCGA-AM-5820-01	COAD	6	MSS	1	14	0
TCGA-AM-5821-01	COAD	4	MSI-H	1	28	2
TCGA-AP-A059-01	UCEC	0	MSI-H	1	1461	7
TCGA-AP-A0LE-01	UCEC	1	MSI-H	1	3357	1
TCGA-AP-A0LF-01	UCEC	13	MSS	1	2859	0
TCGA-AP-A0LL-01	UCEC	1	MSS	1	2554	1
TCGA-AP-A0LM-01	UCEC	0	MSI-H	1	825	12
TCGA-AP-A0LP-01	UCEC	0	MSI-H	1	1875	0
TCGA-AP-A0LQ-01	UCEC	2	MSS	1	2457	1
TCGA-AP-A0LS-01	UCEC	0	MSI-H	1	2904	1
TCGA-AP-A1DK-01	UCEC	0	MSS	1	2767	12
TCGA-AP-A1DM-01	UCEC	1	MSI-H	1	1700	3
TCGA-AP-A1DO-01	UCEC	9	MSI-H	1	952	1
TCGA-AP-A1DP-01	UCEC	1	MSI-H	0	1081	2
TCGA-AP-A1DQ-01	UCEC	20	MSS	0	1423	1
TCGA-AP-A1DR-01	UCEC	0	MSI-H	1	1495	1
TCGA-AP-A1DV-01	UCEC	0	MSS	1	204	7
TCGA-AP-A1E0-01	UCEC	0	MSS	1	1832	7
TCGA-AP-A1E1-01	UCEC	1	MSI-H	1	1395	2
TCGA-AP-A1E3-01	UCEC	2	MSS	1	847	1
TCGA-AP-A1E4-01	UCEC	5	MSS	1	1555	0
TCGA-AP-A5FX-01	UCEC	16	MSS	0	1099	0
TCGA-AU-3779-01	COAD	20	MSS	1	441	0
TCGA-AU-6004-01	COAD	2	MSI-H	1	824	1
TCGA-AW-A1PO-01	UCEC	6	MSS	1	17	0
TCGA-AX-A06H-01	UCEC	0	MSI-H	1	833	3
TCGA-AX-A06L-01	UCEC	0	MSS	1	1845	1
TCGA-AX-A0IS-01	UCEC	3	MSS	0	1858	1
TCGA-AX-A0IU-01	UCEC	9	MSS	1	1087	0
TCGA-AX-A0J0-01	UCEC	0	MSS	1	1220	9
TCGA-AX-A1C4-01	UCEC	5	MSI-H	1	404	3
TCGA-AX-A1C5-01	UCEC	0	MSI-H	1	1001	1
TCGA-AX-A1C7-01	UCEC	12	MSS	1	1054	0
TCGA-AX-A1C8-01	UCEC	3	MSS	1	776	0
TCGA-AX-A1C9-01	UCEC	4	MSS	1	802	2
TCGA-AX-A1CA-01	UCEC	22	MSS	1	974	1
TCGA-AX-A1CC-01	UCEC	7	MSS	1	788	1
TCGA-AX-A1CF-01	UCEC	5	MSS	1	2337	1
TCGA-AX-A1CI-01	UCEC	2	MSI-H	1	2600	2
TCGA-AX-A1CJ-01	UCEC	3	MSS	1	2233	0
TCGA-AX-A1CK-01	UCEC	4	MSS	1	2441	1
TCGA-AX-A1CN-01	UCEC	2	MSS	1	1143	1
TCGA-AX-A2H4-01	UCEC	21	MSS	0	916	0
TCGA-AX-A2H5-01	UCEC	9	MSS	1	2167	0
TCGA-AX-A2H7-01	UCEC	11	MSS	0	1241	0
TCGA-AX-A2HA-01	UCEC	3	MSI-H	1	2475	5
TCGA-AX-A2HC-01	UCEC	4	MSS	1	1044	12
TCGA-AX-A2HD-01	UCEC	0	MSI-H	1	1414	7
TCGA-AX-A2HG-01	UCEC	0	MSI-H	1	1163	1
TCGA-AX-A2HH-01	UCEC	7	MSS	1	540	1
TCGA-AX-A2HJ-01	UCEC	2	MSI-H	1	935	3
TCGA-AX-A2HK-01	UCEC	19	MSS	0	90	0
TCGA-AX-A2IN-01	UCEC	1	MSI-H	0	947	1
TCGA-AX-A2IO-01	UCEC	7	MSS	1	1975	0
TCGA-AX-A3FS-01	UCEC	2	MSI-H	1	7	1
TCGA-AX-A3FV-01	UCEC	19	MSS	1	0	0
TCGA-AX-A3FW-01	UCEC	3	MSS	1	17	0
TCGA-AX-A3FX-01	UCEC	5	MSS	0	1333	1
TCGA-AX-A3FZ-01	UCEC	16	MSS	1	6	1
TCGA-AX-A3G1-01	UCEC	12	MSS	0	624	0
TCGA-AX-A3G4-01	UCEC	13	MSS	1	9	0
TCGA-AX-A3G6-01	UCEC	21	MSS	1	8	1
TCGA-AX-A3G7-01	UCEC	4	MSS	1	9	0
TCGA-AX-A3G8-01	UCEC	1	MSI-H	1	36	3
TCGA-AX-A3G9-01	UCEC	0	MSI-H	1	558	2
TCGA-AX-A3GB-01	UCEC	1	MSS	1	440	0
TCGA-AX-A3GI-01	UCEC	14	MSS	1	12	0
TCGA-AY-5543-01	COAD	14	MSS	1	1004	0
TCGA-AY-6196-01	COAD	17	MSS	1	6	0
TCGA-AY-6197-01	COAD	3	MSI-H	1	652	1
TCGA-AY-A54L-01	COAD	27	MSS	1	525	0
TCGA-AY-A69D-01	COAD	23	MSS	1	543	0
TCGA-AY-A71X-01	COAD	0	MSS	1	588	0
TCGA-AZ-4308-01	COAD	8	MSS	1	3324	0
TCGA-AZ-4315-01	COAD	0	MSS	1	1776	7
TCGA-AZ-4323-01	COAD	5	MSS	0	43	0
TCGA-AZ-4614-01	COAD	7	MSS	0	172	1
TCGA-AZ-4615-01	COAD	2	MSI-H	1	1002	1
TCGA-AZ-4616-01	COAD	13	MSS	0	156	1
TCGA-AZ-4681-01	COAD	11	MSS	1	3247	2
TCGA-AZ-4682-01	COAD	10	MSS	0	680	0
TCGA-AZ-5407-01	COAD	7	MSS	1	2683	0
TCGA-AZ-6599-01	COAD	0	MSI-H	0	206	0
TCGA-AZ-6600-01	COAD	21	MSS	0	368	0
TCGA-AZ-6603-01	COAD	27	MSS	0	899	0
TCGA-AZ-6606-01	COAD	8	MSS	0	357	0
TCGA-B5-A0JN-01	UCEC	10	MSS	1	2445	0
TCGA-B5-A0JS-01	UCEC	1	MSS	1	2627	1
TCGA-B5-A0JT-01	UCEC	13	MSS	1	1682	0
TCGA-B5-A0JU-01	UCEC	0	MSI-H	1	1802	1
TCGA-B5-A0JX-01	UCEC	1	MSS	1	1787	1
TCGA-B5-A0JY-01	UCEC	0	MSS	1	2107	9
TCGA-B5-A0K8-01	UCEC	10	MSS	1	847	0
TCGA-B5-A0K9-01	UCEC	3	MSI-H	0	409	2
TCGA-B5-A11E-01	UCEC	2	MSI-H	1	1820	5
TCGA-B5-A11F-01	UCEC	3	MSS	1	5651	0
TCGA-B5-A11G-01	UCEC	0	MSI-H	1	3448	2
TCGA-B5-A11H-01	UCEC	1	MSI-H	1	2687	3
TCGA-B5-A11I-01	UCEC	6	MSS	1	2303	0
TCGA-B5-A11J-01	UCEC	0	MSI-H	1	1656	1
TCGA-B5-A11L-01	UCEC	4	MSS	0	2240	1
TCGA-B5-A11N-01	UCEC	2	MSS	1	1876	4
TCGA-B5-A11O-01	UCEC	0	MSS	1	2609	1
TCGA-B5-A11P-01	UCEC	20	MSS	1	1583	0
TCGA-B5-A11Q-01	UCEC	4	MSS	1	976	0
TCGA-B5-A11R-01	UCEC	11	MSS	1	2349	1
TCGA-B5-A11S-01	UCEC	6	MSS	1	2229	0
TCGA-B5-A11U-01	UCEC	0	MSI-H	1	509	0
TCGA-B5-A11V-01	UCEC	6	MSS	1	595	0
TCGA-B5-A11W-01	UCEC	0	MSS	1	593	1
TCGA-B5-A11Y-01	UCEC	0	MSI-H	1	560	1
TCGA-B5-A11Z-01	UCEC	1	MSS	1	528	0
TCGA-B5-A121-01	UCEC	0	MSS	1	504	1
TCGA-B5-A1MR-01	UCEC	1	MSS	1	6859	8
TCGA-B5-A1MS-01	UCEC	13	MSS	0	3112	0
TCGA-B5-A1MU-01	UCEC	10	MSS	0	1548	0
TCGA-B5-A1MV-01	UCEC	4	MSS	1	1565	1
TCGA-B5-A1MW-01	UCEC	2	MSI-H	1	447	1
TCGA-B5-A1MX-01	UCEC	0	MSI-H	1	1473	6
TCGA-B5-A1MY-01	UCEC	17	MSS	0	361	0
TCGA-B5-A1MZ-01	UCEC	1	MSS	1	1598	1
TCGA-B5-A1N2-01	UCEC	16	MSS	0	954	0
TCGA-B5-A3F9-01	UCEC	15	MSS	1	4155	1
TCGA-B5-A3FA-01	UCEC	0	MSI-H	1	2929	12
TCGA-B5-A3FB-01	UCEC	0	MSS	1	2844	1
TCGA-B5-A3FC-01	UCEC	0	MSI-H	1	2185	10
TCGA-B5-A3FD-01	UCEC	9	MSS	0	1197	0
TCGA-B5-A3FH-01	UCEC	1	MSS	1	841	1
TCGA-B5-A3S1-01	UCEC	25	MSS	1	902	0
TCGA-B5-A5OC-01	UCEC	3	MSI-H	1	1249	3
TCGA-B5-A5OD-01	UCEC	16	MSS	1	1038	0
TCGA-B5-A5OE-01	UCEC	10	MSS	1	1063	0
TCGA-B7-A5TI-01	STAD	4	MSI-H	1	595	2
TCGA-B7-A5TJ-01	STAD	21	MSS	1	335	0
TCGA-B7-A5TK-01	STAD	10	MSS	1	288	1
TCGA-B7-A5TN-01	STAD	17	MSS	1	287	0
TCGA-BG-A0MA-01	UCEC	2	MSS	0	326	2
TCGA-BG-A0MG-01	UCEC	4	MSS	1	1477	2
TCGA-BG-A0MQ-01	UCEC	2	MSI-H	1	1817	2
TCGA-BG-A0MU-01	UCEC	2	MSS	1	617	1
TCGA-BG-A0RY-01	UCEC	9	MSS	1	469	1
TCGA-BG-A0VV-01	UCEC	1	MSS	1	1553	1
TCGA-BG-A0VW-01	UCEC	0	MSI-H	1	1582	0
TCGA-BG-A0VX-01	UCEC	0	MSS	1	1043	1
TCGA-BG-A0VZ-01	UCEC	0	MSI-H	1	1601	1
TCGA-BG-A0W1-01	UCEC	7	MSS	1	1607	0
TCGA-BG-A0YU-01	UCEC	0	MSS	1	451	0
TCGA-BG-A0YV-01	UCEC	14	MSS	1	382	1
TCGA-BG-A186-01	UCEC	2	MSS	1	419	0
TCGA-BG-A187-01	UCEC	2	MSS	1	448	0
TCGA-BG-A18A-01	UCEC	2	MSS	1	426	2
TCGA-BG-A18B-01	UCEC	0	MSI-H	1	470	1
TCGA-BG-A18C-01	UCEC	16	MSS	1	470	0
TCGA-BG-A222-01	UCEC	1	MSI-H	1	291	6
TCGA-BG-A2AE-01	UCEC	6	MSS	1	721	2
TCGA-BG-A2L7-01	UCEC	0	MSI-H	1	612	2
TCGA-BG-A3EW-01	UCEC	1	MSI-H	1	344	2
TCGA-BK-A0CA-01	UCEC	0	MSS	1	1064	1
TCGA-BK-A0CB-01	UCEC	0	MSS	1	1092	1
TCGA-BK-A0CC-01	UCEC	16	MSS	1	1067	0
TCGA-BK-A139-01	UCEC	25	MSS	0	943	0
TCGA-BK-A13B-01	UCEC	1	MSI-H	1	966	2
TCGA-BK-A13C-01	UCEC	1	MSS	1	760	1
TCGA-BK-A26L-01	UCEC	23	MSS	1	734	0
TCGA-BK-A4ZD-01	UCEC	27	MSS	1	506	0
TCGA-BK-A56F-01	UCEC	0	MSS	1	401	1
TCGA-BK-A6W3-01	UCEC	0	MSS	1	305	4
TCGA-BK-A6W4-01	UCEC	0	MSS	1	300	0
TCGA-BR-4183-01	STAD	15	MSS	0	201	0
TCGA-BR-4184-01	STAD	5	MSI-H	0	212	2
TCGA-BR-4187-01	STAD	4	MSS	0	141	0
TCGA-BR-4188-01	STAD	0	MSS	0	226	1
TCGA-BR-4191-01	STAD	5	MSS	0	558	0
TCGA-BR-4201-01	STAD	4	MSI-H	0	940	5
TCGA-BR-4253-01	STAD	2	MSS	0	124	1
TCGA-BR-4255-01	STAD	22	MSS	0	124	0
TCGA-BR-4256-01	STAD	5	MSI-H	0	284	3
TCGA-BR-4257-01	STAD	24	MSI-H	0	294	0
TCGA-BR-4267-01	STAD	5	MSS	0	188	0
TCGA-BR-4279-01	STAD	5	MSS	0	291	0
TCGA-BR-4280-01	STAD	3	MSI-H	0	201	0
TCGA-BR-4292-01	STAD	4	MSI-H	1	0	3
TCGA-BR-4294-01	STAD	18	MSS	1	0	0
TCGA-BR-4357-01	STAD	22	MSS	1	0	0
TCGA-BR-4361-01	STAD	2	MSI-H	1	0	8
TCGA-BR-4362-01	STAD	10	MSI-H	1	0	5
TCGA-BR-4363-01	STAD	3	MSI-H	1	0	1
TCGA-BR-4366-01	STAD	7	MSS	1	0	0
TCGA-BR-4368-01	STAD	15	MSI-H	1	0	2
TCGA-BR-4369-01	STAD	20	MSS	1	0	0
TCGA-BR-4370-01	STAD	4	MSI-H	1	0	2
TCGA-BR-6453-01	STAD	5	MSS	1	485	1
TCGA-BR-6454-01	STAD	21	MSS	1	0	0
TCGA-BR-6709-01	STAD	7	MSS	0	370	0
TCGA-BR-7704-01	STAD	17	MSS	1	1072	0
TCGA-BR-7958-01	STAD	5	MSS	1	899	0
TCGA-BR-7959-01	STAD	19	MSS	1	1010	0
TCGA-BR-8058-01	STAD	8	MSS	1	1133	0
TCGA-BR-8060-01	STAD	18	MSS	0	348	0
TCGA-BR-8078-01	STAD	5	MSI-H	1	900	2
TCGA-BR-8285-01	STAD	4	MSS	0	17	0
TCGA-BR-8286-01	STAD	17	MSS	1	895	0
TCGA-BR-8289-01	STAD	19	MSS	0	81	0
TCGA-BR-8291-01	STAD	8	MSS	0	607	0
TCGA-BR-8297-01	STAD	14	MSS	1	225	0
TCGA-BR-8363-01	STAD	3	MSI-H	0	8	3
TCGA-BR-8364-01	STAD	4	MSS	1	675	0
TCGA-BR-8369-01	STAD	18	MSS	1	427	0
TCGA-BR-8380-01	STAD	0	MSS	1	21	0
TCGA-BR-8483-01	STAD	23	MSS	1	164	0
TCGA-BR-8487-01	STAD	4	MSI-H	1	34	5
TCGA-BR-8592-01	STAD	0	MSS	0	191	0
TCGA-BR-8686-01	STAD	13	MSS	0	635	2
TCGA-BR-A44T-01	STAD	0	MSS	1	1038	0
TCGA-BR-A44U-01	STAD	11	MSS	0	422	0
TCGA-BR-A452-01	STAD	10	MSS	0	229	0
TCGA-BR-A453-01	STAD	0	MSS	0	185	1
TCGA-BR-A4CQ-01	STAD	16	MSS	1	1064	0
TCGA-BR-A4CR-01	STAD	20	MSS	1	0	0
TCGA-BR-A4CS-01	STAD	23	MSS	0	45	0
TCGA-BR-A4IU-01	STAD	3	MSS	1	838	0
TCGA-BR-A4J2-01	STAD	0	MSS	1	431	0
TCGA-BR-A4J5-01	STAD	2	MSS	1	862	1
TCGA-BR-A4J9-01	STAD	0	MSS	1	14	0
TCGA-BR-A4PD-01	STAD	11	MSS	1	628	0
TCGA-BR-A4PE-01	STAD	19	MSS	1	621	1
TCGA-BR-A4PF-01	STAD	23	MSS	1	35	0
TCGA-BR-A4QI-01	STAD	17	MSS	0	652	0
TCGA-BR-A4QL-01	STAD	2	MSI-H	0	491	4
TCGA-BR-A4QM-01	STAD	1	MSS	1	156	0
TCGA-BS-A0T9-01	UCEC	4	MSS	0	1428	0
TCGA-BS-A0TA-01	UCEC	0	MSI-H	0	740	2
TCGA-BS-A0TC-01	UCEC	0	MSS	1	2602	2
TCGA-BS-A0TD-01	UCEC	0	MSS	1	2379	0
TCGA-BS-A0TE-01	UCEC	14	MSS	0	146	1
TCGA-BS-A0TG-01	UCEC	2	MSS	1	2371	1
TCGA-BS-A0TI-01	UCEC	7	MSS	1	1882	0
TCGA-BS-A0TJ-01	UCEC	0	MSI-H	1	2068	1
TCGA-BS-A0U5-01	UCEC	0	MSS	1	2935	1
TCGA-BS-A0U7-01	UCEC	3	MSS	0	935	1
TCGA-BS-A0U8-01	UCEC	0	MSI-H	1	2963	1
TCGA-BS-A0U9-01	UCEC	18	MSS	1	2825	0
TCGA-BS-A0UA-01	UCEC	0	MSI-H	1	3495	1
TCGA-BS-A0UF-01	UCEC	0	MSS	1	2611	5
TCGA-BS-A0UJ-01	UCEC	0	MSI-H	1	2506	5
TCGA-BS-A0UL-01	UCEC	0	MSI-H	1	2481	1
TCGA-BS-A0UT-01	UCEC	7	MSS	1	2212	1
TCGA-BS-A0UV-01	UCEC	4	MSS	1	2228	10
TCGA-BS-A0V6-01	UCEC	0	MSS	1	2725	1
TCGA-BS-A0V7-01	UCEC	5	MSS	1	1934	0
TCGA-BS-A0V8-01	UCEC	18	MSS	1	2544	1
TCGA-BS-A0VI-01	UCEC	1	MSI-H	1	2646	2
TCGA-BS-A0WQ-01	UCEC	2	MSS	1	2022	0
TCGA-CA-5254-01	COAD	17	MSS	1	386	1
TCGA-CA-5255-01	COAD	18	MSS	1	376	0
TCGA-CA-5256-01	COAD	22	MSS	1	379	0
TCGA-CA-5796-01	COAD	4	MSS	1	377	1
TCGA-CA-5797-01	COAD	17	MSS	1	383	1
TCGA-CA-6715-01	COAD	11	MSS	1	383	0
TCGA-CA-6716-01	COAD	21	MSS	1	371	0
TCGA-CA-6718-01	COAD	2	MSS	0	306	3
TCGA-CA-6719-01	COAD	16	MSS	1	435	1
TCGA-CD-5798-01	STAD	1	MSS	1	408	0
TCGA-CD-5799-01	STAD	23	MSS	1	396	0
TCGA-CD-5800-01	STAD	16	MSS	1	400	1
TCGA-CD-5801-01	STAD	29	MSS	0	401	0
TCGA-CD-5802-01	STAD	8	MSS	1	406	0
TCGA-CD-5803-01	STAD	11	MSS	0	341	1
TCGA-CD-5804-01	STAD	11	MSS	1	368	0
TCGA-CD-8524-01	STAD	15	MSS	1	388	0
TCGA-CD-8525-01	STAD	17	MSS	1	383	0
TCGA-CD-8526-01	STAD	21	MSS	1	381	0
TCGA-CD-8527-01	STAD	16	MSS	0	218	0
TCGA-CD-8528-01	STAD	21	MSS	1	375	0
TCGA-CD-8529-01	STAD	0	MSS	1	374	0
TCGA-CD-8530-01	STAD	24	MSS	1	377	0
TCGA-CD-8531-01	STAD	1	MSS	1	383	1
TCGA-CD-8532-01	STAD	10	MSS	0	354	0
TCGA-CD-8533-01	STAD	16	MSS	1	468	0
TCGA-CD-8534-01	STAD	10	MSS	1	367	0
TCGA-CD-8535-01	STAD	21	MSS	1	390	0
TCGA-CD-8536-01	STAD	4	MSI-H	1	378	1
TCGA-CD-A486-01	STAD	21	MSS	0	192	0
TCGA-CD-A487-01	STAD	13	MSS	1	374	0
TCGA-CD-A489-01	STAD	13	MSS	0	344	0
TCGA-CD-A48A-01	STAD	17	MSS	1	378	0
TCGA-CD-A48C-01	STAD	23	MSS	0	353	0
TCGA-CD-A4MG-01	STAD	8	MSI-H	0	200	2
TCGA-CD-A4MH-01	STAD	26	MSS	1	371	1
TCGA-CG-5720-01	STAD	0	MSS	0	30	1
TCGA-CG-5721-01	STAD	0	MSI-H	1	183	8
TCGA-CG-5722-01	STAD	17	MSS	1	30	0
TCGA-CG-5723-01	STAD	0	MSI-H	1	3196	1
TCGA-CG-5724-01	STAD	15	MSS	0	366	0
TCGA-CG-5725-01	STAD	8	MSS	0	457	0
TCGA-CG-5726-01	STAD	6	MSI-H	0	881	3
TCGA-CG-5727-01	STAD	30	MSS	1	2405	0
TCGA-CG-5728-01	STAD	3	MSI-H	1	1980	3
TCGA-CG-5730-01	STAD	15	MSS	1	122	0
TCGA-CG-5732-01	STAD	7	MSS	0	2100	0
TCGA-CG-5733-01	STAD	4	MSI-H	0	641	3
TCGA-CG-5734-01	STAD	19	MSS	0	243	0
TCGA-CI-6619-01	READ	25	MSS	1	184	0
TCGA-CI-6620-01	READ	9	MSS	1	1009	0
TCGA-CI-6621-01	READ	20	MSS	1	419	0
TCGA-CI-6622-01	READ	7	MSS	1	1362	0
TCGA-CI-6623-01	READ	25	MSS	1	1443	0
TCGA-CI-6624-01	READ	17	MSS	1	1466	0
TCGA-CK-4947-01	COAD	4	MSS	1	534	0
TCGA-CK-4948-01	COAD	20	MSS	1	4502	0
TCGA-CK-4950-01	COAD	8	MSS	1	2599	0
TCGA-CK-4951-01	COAD	0	MSI-H	0	2134	6
TCGA-CK-4952-01	COAD	4	MSS	1	475	0
TCGA-CK-5912-01	COAD	22	MSS	0	1493	0
TCGA-CK-5913-01	COAD	2	MSI-H	1	1561	3
TCGA-CK-5914-01	COAD	19	MSS	1	669	0
TCGA-CK-5915-01	COAD	21	MSS	1	0	1
TCGA-CK-5916-01	COAD	0	MSI-H	0	643	1
TCGA-CK-6746-01	COAD	2	MSI-H	1	0	1
TCGA-CK-6747-01	COAD	0	MSS	1	2523	1
TCGA-CK-6748-01	COAD	16	MSS	1	61	0
TCGA-CK-6751-01	COAD	0	MSS	1	3780	1
TCGA-CL-4957-01	READ	13	MSS	1	425	0
TCGA-CL-5917-01	READ	31	MSS	1	2376	0
TCGA-CL-5918-01	READ	12	MSS	1	218	0
TCGA-CM-4743-01	COAD	0	MSI-H	1	701	3
TCGA-CM-4744-01	COAD	11	MSS	1	609	0
TCGA-CM-4746-01	COAD	5	MSI-H	1	1126	3
TCGA-CM-4747-01	COAD	16	MSS	1	761	0
TCGA-CM-4748-01	COAD	0	MSS	1	792	0
TCGA-CM-4751-01	COAD	8	MSS	1	822	0
TCGA-CM-4752-01	COAD	28	MSS	1	396	0
TCGA-CM-5341-01	COAD	19	MSS	1	884	0
TCGA-CM-5344-01	COAD	21	MSS	1	670	0
TCGA-CM-5348-01	COAD	24	MSS	1	699	1
TCGA-CM-5349-01	COAD	9	MSS	1	915	0
TCGA-CM-5860-01	COAD	28	MSS	1	974	0
TCGA-CM-5861-01	COAD	3	MSI-H	1	457	1
TCGA-CM-5862-01	COAD	26	MSS	0	153	0
TCGA-CM-5864-01	COAD	26	MSS	1	457	0
TCGA-CM-5868-01	COAD	11	MSS	1	518	0
TCGA-CM-6161-01	COAD	16	MSS	1	457	0
TCGA-CM-6163-01	COAD	27	MSS	1	427	1
TCGA-CM-6164-01	COAD	19	MSS	1	883	0
TCGA-CM-6165-01	COAD	6	MSS	1	488	0
TCGA-CM-6166-01	COAD	16	MSS	1	669	0
TCGA-CM-6167-01	COAD	27	MSS	1	456	0
TCGA-CM-6168-01	COAD	7	MSS	1	395	1
TCGA-CM-6169-01	COAD	9	MSS	1	396	0
TCGA-CM-6170-01	COAD	14	MSS	1	457	0
TCGA-CM-6171-01	COAD	1	MSI-H	1	427	2
TCGA-CM-6172-01	COAD	10	MSS	1	335	0
TCGA-CM-6674-01	COAD	0	MSI-H	1	394	1
TCGA-CM-6675-01	COAD	4	MSS	1	397	0
TCGA-CM-6676-01	COAD	21	MSS	1	337	0
TCGA-CM-6677-01	COAD	19	MSS	1	337	0
TCGA-CM-6678-01	COAD	12	MSS	1	335	1
TCGA-CM-6679-01	COAD	25	MSI-H	1	306	0
TCGA-CM-6680-01	COAD	2	MSI-H	1	366	0
TCGA-D1-A0ZN-01	UCEC	2	MSS	1	512	1
TCGA-D1-A0ZO-01	UCEC	2	MSI-H	1	602	2
TCGA-D1-A0ZP-01	UCEC	7	MSS	1	911	0
TCGA-D1-A0ZQ-01	UCEC	5	MSS	1	260	0
TCGA-D1-A0ZR-01	UCEC	1	MSS	1	17	1
TCGA-D1-A0ZS-01	UCEC	0	MSI-H	1	148	2
TCGA-D1-A0ZV-01	UCEC	0	MSS	1	728	0
TCGA-D1-A0ZZ-01	UCEC	18	MSS	1	686	0
TCGA-D1-A101-01	UCEC	0	MSI-H	1	53	0
TCGA-D1-A102-01	UCEC	8	MSS	1	135	0
TCGA-D1-A103-01	UCEC	0	MSI-H	1	669	6
TCGA-D1-A15V-01	UCEC	16	MSS	1	1201	0
TCGA-D1-A15W-01	UCEC	0	MSS	1	915	1
TCGA-D1-A15X-01	UCEC	0	MSS	1	909	3
TCGA-D1-A15Z-01	UCEC	2	MSS	0	58	0
TCGA-D1-A160-01	UCEC	1	MSI-H	1	112	2
TCGA-D1-A161-01	UCEC	2	MSS	1	892	0
TCGA-D1-A163-01	UCEC	0	MSI-H	1	991	1
TCGA-D1-A165-01	UCEC	6	MSS	1	20	0
TCGA-D1-A167-01	UCEC	0	MSI-H	1	478	2
TCGA-D1-A168-01	UCEC	7	MSS	1	1098	1
TCGA-D1-A169-01	UCEC	7	MSS	1	1135	1
TCGA-D1-A16B-01	UCEC	0	MSS	1	1106	1
TCGA-D1-A16D-01	UCEC	0	MSS	1	1141	1
TCGA-D1-A16E-01	UCEC	0	MSS	1	1119	1
TCGA-D1-A16G-01	UCEC	3	MSS	0	834	0
TCGA-D1-A16I-01	UCEC	5	MSS	0	350	0
TCGA-D1-A16J-01	UCEC	5	MSS	1	910	0
TCGA-D1-A16N-01	UCEC	15	MSI-H	1	945	1
TCGA-D1-A16O-01	UCEC	0	MSS	1	1023	1
TCGA-D1-A16Q-01	UCEC	0	MSS	1	324	1
TCGA-D1-A16R-01	UCEC	2	MSS	1	21	0
TCGA-D1-A16S-01	UCEC	19	MSS	1	568	0
TCGA-D1-A16V-01	UCEC	6	MSS	0	120	0
TCGA-D1-A16X-01	UCEC	0	MSS	1	111	5
TCGA-D1-A16Y-01	UCEC	0	MSS	1	532	3
TCGA-D1-A174-01	UCEC	0	MSI-H	1	594	3
TCGA-D1-A176-01	UCEC	1	MSI-H	1	917	1
TCGA-D1-A177-01	UCEC	1	MSI-H	1	548	3
TCGA-D1-A17A-01	UCEC	1	MSI-H	1	48	1
TCGA-D1-A17B-01	UCEC	1	MSI-H	1	213	0
TCGA-D1-A17C-01	UCEC	0	MSS	1	30	1
TCGA-D1-A17D-01	UCEC	0	MSI-H	1	926	3
TCGA-D1-A17F-01	UCEC	2	MSS	1	39	2
TCGA-D1-A17H-01	UCEC	0	MSI-H	1	852	3
TCGA-D1-A17K-01	UCEC	5	MSS	1	854	0
TCGA-D1-A17L-01	UCEC	1	MSS	1	802	1
TCGA-D1-A17M-01	UCEC	1	MSI-H	1	311	1
TCGA-D1-A17N-01	UCEC	0	MSS	1	46	0
TCGA-D1-A17Q-01	UCEC	0	MSS	1	54	8
TCGA-D1-A17R-01	UCEC	8	MSI-H	0	339	2
TCGA-D1-A17S-01	UCEC	0	MSS	1	739	0
TCGA-D1-A17T-01	UCEC	2	MSS	1	71	1
TCGA-D1-A17U-01	UCEC	0	MSI-H	1	697	2
TCGA-D1-A1NS-01	UCEC	0	MSI-H	1	43	1
TCGA-D1-A1NU-01	UCEC	12	MSS	1	402	0
TCGA-D1-A1NX-01	UCEC	4	MSS	1	555	0
TCGA-D1-A1NY-01	UCEC	0	MSI-H	1	513	1
TCGA-D1-A1NZ-01	UCEC	1	MSI-H	1	548	2
TCGA-D1-A1O0-01	UCEC	11	MSS	1	63	0
TCGA-D1-A1O5-01	UCEC	0	MSS	1	458	1
TCGA-D1-A1O7-01	UCEC	0	MSI-H	1	32	1
TCGA-D1-A1O8-01	UCEC	0	MSS	0	120	1
TCGA-D1-A2G0-01	UCEC	4	MSI-H	1	1484	3
TCGA-D1-A2G5-01	UCEC	15	MSS	1	1455	0
TCGA-D1-A2G7-01	UCEC	6	MSS	0	1793	0
TCGA-D1-A3DA-01	UCEC	1	MSS	1	483	0
TCGA-D1-A3DH-01	UCEC	24	MSS	1	573	0
TCGA-D1-A3JQ-01	UCEC	4	MSS	1	526	1
TCGA-D5-5537-01	COAD	19	MSS	0	1381	0
TCGA-D5-5538-01	COAD	7	MSS	0	1661	0
TCGA-D5-5539-01	COAD	21	MSS	1	596	0
TCGA-D5-5541-01	COAD	12	MSS	1	1701	1
TCGA-D5-6529-01	COAD	21	MSS	1	614	0
TCGA-D5-6530-01	COAD	0	MSI-H	1	621	2
TCGA-D5-6531-01	COAD	25	MSS	1	540	0
TCGA-D5-6532-01	COAD	7	MSS	1	555	0
TCGA-D5-6533-01	COAD	21	MSS	1	775	0
TCGA-D5-6534-01	COAD	13	MSS	1	1316	0
TCGA-D5-6535-01	COAD	17	MSS	1	460	0
TCGA-D5-6536-01	COAD	9	MSS	1	543	0
TCGA-D5-6537-01	COAD	12	MSS	0	146	0
TCGA-D5-6538-01	COAD	31	MSS	1	521	0
TCGA-D5-6539-01	COAD	27	MSS	1	380	0
TCGA-D5-6540-01	COAD	4	MSI-H	1	491	3
TCGA-D5-6541-01	COAD	4	MSS	1	474	0
TCGA-D5-6898-01	COAD	15	MSS	1	229	0
TCGA-D5-6920-01	COAD	2	MSS	1	377	1
TCGA-D5-6922-01	COAD	16	MSS	1	308	1
TCGA-D5-6926-01	COAD	16	MSS	1	275	0
TCGA-D5-6927-01	COAD	0	MSI-H	1	287	2
TCGA-D5-6928-01	COAD	9	MSI-H	1	354	2
TCGA-D5-6929-01	COAD	18	MSS	1	408	0
TCGA-D5-6930-01	COAD	0	MSI-H	1	406	1
TCGA-D5-6931-01	COAD	4	MSS	1	365	2
TCGA-D5-6932-01	COAD	19	MSS	1	346	0
TCGA-D5-7000-01	COAD	9	MSS	1	312	0
TCGA-D7-8575-01	STAD	9	MSS	0	554	0
TCGA-D7-8578-01	STAD	12	MSS	1	643	0
TCGA-D7-8579-01	STAD	2	MSS	1	636	1
TCGA-D7-A4YX-01	STAD	7	MSS	1	1108	1
TCGA-D7-A4YY-01	STAD	2	MSI-H	1	419	1
TCGA-D7-A6ET-01	STAD	0	MSS	1	804	0
TCGA-D7-A6EV-01	STAD	22	MSS	1	342	0
TCGA-D7-A6EX-01	STAD	25	MSS	1	344	0
TCGA-D7-A6EY-01	STAD	2	MSI-H	0	348	4
TCGA-D7-A6EZ-01	STAD	3	MSS	0	618	1
TCGA-D7-A6F0-01	STAD	20	MSS	1	678	0
TCGA-D7-A6F2-01	STAD	23	MSS	1	476	0
TCGA-D7-A747-01	STAD	10	MSS	0	255	0
TCGA-D7-A748-01	STAD	2	MSS	0	132	0
TCGA-D7-A74A-01	STAD	23	MSS	1	607	0
TCGA-DC-4745-01	READ	16	MSS	1	639	0
TCGA-DC-4749-01	READ	20	MSS	1	762	0
TCGA-DC-5337-01	READ	2	MSS	1	792	0
TCGA-DC-5869-01	READ	25	MSS	1	943	0
TCGA-DC-6154-01	READ	16	MSS	1	365	0
TCGA-DC-6155-01	READ	20	MSS	1	425	0
TCGA-DC-6157-01	READ	25	MSS	1	1581	0
TCGA-DC-6158-01	READ	22	MSS	0	334	0
TCGA-DC-6160-01	READ	9	MSS	1	1339	0
TCGA-DC-6681-01	READ	4	MSS	1	790	0
TCGA-DC-6682-01	READ	25	MSS	1	762	1
TCGA-DC-6683-01	READ	19	MSS	1	762	0
TCGA-DF-A2KN-01	UCEC	0	MSI-H	1	67	7
TCGA-DF-A2KR-01	UCEC	9	MSS	1	2178	0
TCGA-DF-A2KS-01	UCEC	15	MSS	1	3318	0
TCGA-DF-A2KU-01	UCEC	0	MSS	1	3067	11
TCGA-DF-A2KV-01	UCEC	0	MSS	1	2717	4
TCGA-DF-A2KZ-01	UCEC	1	MSI-H	1	826	3
TCGA-DF-A2L0-01	UCEC	18	MSS	0	788	0
TCGA-DI-A0WH-01	UCEC	1	MSI-H	1	496	1
TCGA-DI-A1BU-01	UCEC	0	MSI-H	1	1195	12
TCGA-DI-A1BY-01	UCEC	0	MSS	1	1114	1
TCGA-DI-A1C3-01	UCEC	4	MSS	1	739	0
TCGA-DI-A1NN-01	UCEC	19	MSS	1	1076	0
TCGA-DI-A1NO-01	UCEC	11	MSS	0	285	0
TCGA-DI-A2QT-01	UCEC	11	MSS	0	377	0
TCGA-DI-A2QU-01	UCEC	10	MSS	0	946	0
TCGA-DI-A2QY-01	UCEC	15	MSS	0	3349	0
TCGA-DM-A0X9-01	COAD	9	MSS	1	3641	0
TCGA-DM-A0XD-01	COAD	6	MSS	0	743	1
TCGA-DM-A0XF-01	COAD	13	MSS	0	1162	1
TCGA-DM-A1D0-01	COAD	9	MSS	1	3974	0
TCGA-DM-A1D4-01	COAD	9	MSS	0	2821	0
TCGA-DM-A1D6-01	COAD	10	MSS	0	1518	0
TCGA-DM-A1D7-01	COAD	5	MSS	0	405	0
TCGA-DM-A1D8-01	COAD	17	MSS	0	383	0
TCGA-DM-A1D9-01	COAD	9	MSS	1	4270	0
TCGA-DM-A1DA-01	COAD	17	MSS	0	228	1
TCGA-DM-A1DB-01	COAD	12	MSS	0	1348	0
TCGA-DM-A1HA-01	COAD	10	MSS	1	4000	0
TCGA-DM-A1HB-01	COAD	0	MSI-H	1	4126	3
TCGA-DM-A285-01	COAD	16	MSS	0	179	0
TCGA-DM-A288-01	COAD	16	MSS	0	427	0
TCGA-DM-A28A-01	COAD	8	MSS	0	805	0
TCGA-DM-A28C-01	COAD	1	MSS	0	2475	0
TCGA-DM-A28E-01	COAD	6	MSS	1	3648	1
TCGA-DM-A28F-01	COAD	16	MSS	0	1094	0
TCGA-DM-A28G-01	COAD	2	MSS	0	1849	0
TCGA-DM-A28H-01	COAD	7	MSS	1	3561	0
TCGA-DM-A28K-01	COAD	8	MSS	1	2988	1
TCGA-DT-5265-01	READ	7	MSS	1	384	0
TCGA-DY-A0XA-01	READ	13	MSI-H	1	3846	0
TCGA-DY-A1DC-01	READ	11	MSS	0	1258	0
TCGA-DY-A1DD-01	READ	13	MSS	0	1741	0
TCGA-DY-A1DF-01	READ	21	MSS	0	734	1
TCGA-DY-A1DG-01	READ	17	MSS	0	1566	0
TCGA-DY-A1H8-01	READ	7	MSS	0	992	0
TCGA-E6-A1LX-01	UCEC	1	MSS	1	711	8
TCGA-E6-A1LZ-01	UCEC	18	MSS	1	2406	2
TCGA-E6-A2P8-01	UCEC	0	MSI-H	0	72	1
TCGA-E6-A2P9-01	UCEC	3	MSI-H	1	1386	5
TCGA-E6-A8L9-01	UCEC	26	MSS	1	1013	1
TCGA-EC-A1NJ-01	UCEC	2	MSS	1	488	1
TCGA-EC-A1QX-01	UCEC	2	MSI-H	1	224	1
TCGA-EC-A24G-01	UCEC	0	MSI-H	1	511	1
TCGA-EF-5830-01	READ	10	MSS	1	106	0
TCGA-EI-6506-01	READ	10	MSS	1	625	0
TCGA-EI-6507-01	READ	2	MSI-H	1	607	1
TCGA-EI-6508-01	READ	5	MSS	1	636	0
TCGA-EI-6509-01	READ	8	MSS	1	517	0
TCGA-EI-6510-01	READ	10	MSS	1	556	0
TCGA-EI-6511-01	READ	12	MSS	1	482	0
TCGA-EI-6512-01	READ	16	MSS	1	538	0
TCGA-EI-6513-01	READ	12	MSS	1	497	0
TCGA-EI-6514-01	READ	25	MSS	1	496	0
TCGA-EI-6881-01	READ	18	MSS	1	499	0
TCGA-EI-6882-01	READ	1	MSI-H	1	262	3
TCGA-EI-6883-01	READ	16	MSS	1	350	0
TCGA-EI-6884-01	READ	11	MSS	1	328	1
TCGA-EI-6885-01	READ	28	MSS	1	415	0
TCGA-EI-6917-01	READ	0	MSS	1	531	10
TCGA-EI-7002-01	READ	21	MSS	1	364	0
TCGA-EI-7004-01	READ	8	MSS	1	257	0
TCGA-EO-A1Y5-01	UCEC	14	MSS	1	332	0
TCGA-EO-A1Y7-01	UCEC	9	MSS	1	1495	0
TCGA-EO-A1Y8-01	UCEC	10	MSS	1	1147	0
TCGA-EO-A22S-01	UCEC	0	MSI-H	1	1872	3
TCGA-EO-A22T-01	UCEC	2	MSI-H	1	2035	3
TCGA-EO-A22U-01	UCEC	0	MSS	1	1407	13
TCGA-EO-A22X-01	UCEC	1	MSS	1	1752	10
TCGA-EO-A22Y-01	UCEC	25	MSS	1	1567	1
TCGA-EO-A2CG-01	UCEC	24	MSS	1	1564	0
TCGA-EO-A2CH-01	UCEC	10	MSS	0	590	0
TCGA-EO-A3AS-01	UCEC	5	MSS	1	1046	0
TCGA-EO-A3AU-01	UCEC	0	MSI-H	1	1543	2
TCGA-EO-A3AV-01	UCEC	4	MSS	1	1069	8
TCGA-EO-A3AY-01	UCEC	0	MSS	1	1158	4
TCGA-EO-A3AZ-01	UCEC	18	MSI-H	1	826	2
TCGA-EO-A3B0-01	UCEC	2	MSS	1	1412	7
TCGA-EO-A3B1-01	UCEC	20	MSS	1	820	0
TCGA-EO-A3KU-01	UCEC	14	MSS	1	677	0
TCGA-EO-A3KW-01	UCEC	16	MSS	1	497	0
TCGA-EO-A3KX-01	UCEC	0	MSI-H	1	1170	3
TCGA-EO-A3L0-01	UCEC	4	MSS	1	1554	1
TCGA-EQ-8122-01	STAD	23	MSS	0	243	0
TCGA-EQ-A4SO-01	STAD	7	MSS	1	494	0
TCGA-EY-A1GC-01	UCEC	18	MSS	1	1647	0
TCGA-EY-A1GD-01	UCEC	1	MSS	1	1639	2
TCGA-EY-A1GE-01	UCEC	0	MSS	1	741	1
TCGA-EY-A1GF-01	UCEC	1	MSI-H	1	826	2
TCGA-EY-A1GH-01	UCEC	6	MSS	1	710	0
TCGA-EY-A1GI-01	UCEC	0	MSS	1	710	4
TCGA-EY-A1GJ-01	UCEC	5	MSS	1	727	0
TCGA-EY-A1GK-01	UCEC	2	MSI-H	1	693	6
TCGA-EY-A1GL-01	UCEC	3	MSS	1	1014	0
TCGA-EY-A1GM-01	UCEC	11	MSS	0	995	0
TCGA-EY-A1GO-01	UCEC	22	MSI-H	1	586	0
TCGA-EY-A1GP-01	UCEC	16	MSS	1	573	0
TCGA-EY-A1GQ-01	UCEC	9	MSI-H	1	544	2
TCGA-EY-A1GR-01	UCEC	24	MSS	1	536	0
TCGA-EY-A1GS-01	UCEC	24	MSS	0	670	0
TCGA-EY-A1GU-01	UCEC	1	MSI-H	0	997	1
TCGA-EY-A1GV-01	UCEC	6	MSS	1	481	1
TCGA-EY-A1GW-01	UCEC	9	MSS	0	337	0
TCGA-EY-A1GX-01	UCEC	8	MSS	0	1127	0
TCGA-EY-A1H0-01	UCEC	6	MSI-H	1	588	0
TCGA-EY-A210-01	UCEC	5	MSS	1	383	0
TCGA-EY-A212-01	UCEC	5	MSS	0	310	0
TCGA-EY-A214-01	UCEC	25	MSS	1	438	1
TCGA-EY-A2OM-01	UCEC	2	MSI-H	1	694	2
TCGA-EY-A2ON-01	UCEC	19	MSS	0	610	0
TCGA-EY-A2OO-01	UCEC	17	MSS	1	1392	1
TCGA-EY-A2OP-01	UCEC	3	MSI-H	1	944	2
TCGA-EY-A2OQ-01	UCEC	13	MSS	1	885	0
TCGA-EY-A3L3-01	UCEC	15	MSS	1	832	0
TCGA-EY-A3QX-01	UCEC	13	MSS	0	989	0
TCGA-EY-A4KR-01	UCEC	4	MSS	0	346	0
TCGA-EY-A547-01	UCEC	11	MSS	1	545	0
TCGA-EY-A548-01	UCEC	0	MSI-H	1	430	1
TCGA-EY-A549-01	UCEC	5	MSI-H	1	605	4
TCGA-EY-A54A-01	UCEC	5	MSS	1	447	0
TCGA-EY-A5W2-01	UCEC	1	MSI-H	1	516	4
TCGA-EY-A72D-01	UCEC	23	MSS	1	179	0
TCGA-F1-6875-01	STAD	25	MSS	0	2197	0
TCGA-F1-A448-01	STAD	4	MSI-H	1	647	3
TCGA-F1-A72C-01	STAD	15	MSS	1	346	0
TCGA-F4-6459-01	COAD	11	MSS	0	262	0
TCGA-F4-6460-01	COAD	20	MSS	0	972	0
TCGA-F4-6461-01	COAD	1	MSS	0	338	0
TCGA-F4-6463-01	COAD	4	MSS	1	1087	0
TCGA-F4-6569-01	COAD	10	MSS	1	1087	1
TCGA-F4-6570-01	COAD	1	MSI-H	0	188	4
TCGA-F4-6703-01	COAD	4	MSI-H	1	1456	1
TCGA-F4-6704-01	COAD	20	MSS	1	47	0
TCGA-F4-6805-01	COAD	5	MSS	1	1047	0
TCGA-F4-6806-01	COAD	1	MSS	1	1260	1
TCGA-F4-6807-01	COAD	9	MSS	1	1309	1
TCGA-F4-6808-01	COAD	14	MSS	1	1024	0
TCGA-F4-6809-01	COAD	8	MSS	0	403	0
TCGA-F4-6854-01	COAD	10	MSS	1	16	1
TCGA-F4-6855-01	COAD	15	MSS	1	1442	0
TCGA-F4-6856-01	COAD	0	MSI-H	1	1074	2
TCGA-F5-6464-01	READ	28	MSS	0	303	0
TCGA-F5-6465-01	READ	14	MSS	1	1506	0
TCGA-F5-6571-01	READ	11	MSS	1	1288	0
TCGA-F5-6702-01	READ	28	MSS	1	452	0
TCGA-F5-6812-01	READ	11	MSS	1	1110	0
TCGA-F5-6813-01	READ	16	MSS	0	598	0
TCGA-F5-6814-01	READ	0	MSS	1	1131	9
TCGA-F5-6861-01	READ	4	MSS	1	1160	0
TCGA-F5-6863-01	READ	17	MSS	0	361	0
TCGA-F5-6864-01	READ	10	MSS	1	379	0
TCGA-FI-A2CX-01	UCEC	0	MSS	1	2031	0
TCGA-FI-A2CY-01	UCEC	6	MSS	1	2080	0
TCGA-FI-A2D0-01	UCEC	0	MSI-H	1	1213	8
TCGA-FI-A2D2-01	UCEC	24	MSS	0	2352	0
TCGA-FI-A2D4-01	UCEC	6	MSI-H	0	243	1
TCGA-FI-A2D5-01	UCEC	0	MSS	0	421	12
TCGA-FI-A2EU-01	UCEC	10	MSS	1	2941	0
TCGA-FI-A2EW-01	UCEC	18	MSS	1	1795	0
TCGA-FI-A2EX-01	UCEC	15	MSS	1	284	0
TCGA-FI-A2EY-01	UCEC	18	MSS	0	880	1
TCGA-FI-A2F4-01	UCEC	1	MSI-H	1	2230	1
TCGA-FI-A2F8-01	UCEC	13	MSS	1	933	0
TCGA-FI-A2F9-01	UCEC	6	MSS	1	1803	1
TCGA-FI-A3PV-01	UCEC	15	MSS	0	1249	0
TCGA-FP-8210-01	STAD	0	MSS	0	153	0
TCGA-FP-8211-01	STAD	5	MSS	1	413	0
TCGA-FP-8631-01	STAD	20	MSS	1	17	1
TCGA-FP-A4BF-01	STAD	21	MSS	0	168	0
TCGA-FP-A8CX-01	STAD	18	MSS	1	7	0
TCGA-FP-A9TM-01	STAD	12	MSS	1	189	0
TCGA-G4-6293-01	COAD	5	MSS	1	4051	1
TCGA-G4-6294-01	COAD	7	MSS	0	858	0
TCGA-G4-6295-01	COAD	25	MSS	1	254	0
TCGA-G4-6297-01	COAD	29	MSS	1	2506	0
TCGA-G4-6298-01	COAD	13	MSS	0	715	0
TCGA-G4-6299-01	COAD	17	MSS	1	2268	0
TCGA-G4-6302-01	COAD	2	MSI-H	0	2047	1
TCGA-G4-6303-01	COAD	17	MSS	0	2003	0
TCGA-G4-6304-01	COAD	0	MSI-H	1	1631	1
TCGA-G4-6306-01	COAD	12	MSS	1	1359	0
TCGA-G4-6307-01	COAD	19	MSS	1	1674	0
TCGA-G4-6309-01	COAD	0	MSI-H	1	2600	1
TCGA-G4-6315-01	COAD	21	MSS	1	1883	0
TCGA-G4-6317-01	COAD	21	MSS	1	1095	0
TCGA-G4-6320-01	COAD	11	MSI-H	1	804	1
TCGA-G4-6321-01	COAD	0	MSS	1	672	0
TCGA-G4-6322-01	COAD	2	MSS	1	792	1
TCGA-G4-6323-01	COAD	2	MSS	1	419	1
TCGA-G4-6586-01	COAD	1	MSI-H	1	1089	0
TCGA-G4-6588-01	COAD	0	MSI-H	1	796	5
TCGA-G4-6626-01	COAD	20	MSS	0	1422	0
TCGA-G4-6627-01	COAD	7	MSS	1	2275	0
TCGA-G4-6628-01	COAD	2	MSI-H	1	2424	2
TCGA-G5-6641-01	READ	6	MSS	1	804	0
TCGA-H5-A2HR-01	UCEC	5	MSS	1	53	0
TCGA-HF-7134-01	STAD	10	MSS	1	1588	1
TCGA-HF-A5NB-01	STAD	2	MSI-H	1	928	3
TCGA-HU-8238-01	STAD	15	MSS	1	46	0
TCGA-HU-8244-01	STAD	6	MSS	1	742	0
TCGA-HU-8249-01	STAD	19	MSS	1	881	0
TCGA-HU-8602-01	STAD	4	MSI-H	1	679	2
TCGA-HU-8608-01	STAD	3	MSS	1	641	1
TCGA-HU-A4G6-01	STAD	15	MSS	1	738	1
TCGA-HU-A4G8-01	STAD	4	MSI-H	1	690	3
TCGA-HU-A4G9-01	STAD	6	MSI-H	1	736	4
TCGA-HU-A4GC-01	STAD	13	MSS	1	99	0
TCGA-HU-A4GF-01	STAD	21	MSS	1	785	0
TCGA-HU-A4GH-01	STAD	20	MSS	1	358	3
TCGA-HU-A4GT-01	STAD	5	MSI-H	1	198	4
TCGA-HU-A4GX-01	STAD	6	MSI-H	1	616	1
TCGA-HU-A4GY-01	STAD	12	MSS	1	8	0
TCGA-HU-A4H0-01	STAD	21	MSS	1	64	0
TCGA-HU-A4H2-01	STAD	17	MSS	1	394	0
TCGA-HU-A4H4-01	STAD	12	MSI-H	1	725	1
TCGA-HU-A4H5-01	STAD	10	MSS	1	724	1
TCGA-HU-A4H8-01	STAD	2	MSI-H	0	428	5
TCGA-HU-A4HB-01	STAD	0	MSS	0	477	0
TCGA-HU-A4HD-01	STAD	22	MSS	1	1016	0
TCGA-IN-A6RI-01	STAD	11	MSS	1	559	1
TCGA-IN-A6RJ-01	STAD	11	MSS	1	379	0
TCGA-IN-A6RL-01	STAD	5	MSS	0	406	1
TCGA-IN-A6RN-01	STAD	5	MSS	1	594	0
TCGA-IN-A6RO-01	STAD	13	MSS	0	NaN	0
TCGA-IN-A6RP-01	STAD	11	MSS	1	196	0
TCGA-IN-A6RR-01	STAD	5	MSS	0	205	0
TCGA-IN-A6RS-01	STAD	10	MSS	1	383	0
TCGA-IN-A7NR-01	STAD	9	MSS	1	198	0
TCGA-IN-A7NT-01	STAD	22	MSS	1	323	0
TCGA-IN-A7NU-01	STAD	12	MSS	1	356	0
TCGA-IN-AB1V-01	STAD	7	MSS	1	479	0
TCGA-IN-AB1X-01	STAD	4	MSS	1	411	1
TCGA-IP-7968-01	STAD	5	MSS	1	77	0
TCGA-JU-AAVI-01	UCEC	17	MSS	0	540	0
TCGA-K6-A3WQ-01	UCEC	18	MSS	0	427	0
TCGA-KB-A6F5-01	STAD	23	MSS	1	169	0
TCGA-KB-A6F7-01	STAD	9	MSS	1	1935	1
TCGA-KB-A93G-01	STAD	10	MSS	1	613	0
TCGA-KB-A93H-01	STAD	30	MSS	1	1145	0
TCGA-KB-A93J-01	STAD	6	MSS	1	1124	0
TCGA-KP-A3VZ-01	UCEC	18	MSS	1	722	0
TCGA-KP-A3W0-01	UCEC	9	MSS	1	404	0
TCGA-KP-A3W1-01	UCEC	31	MSS	1	288	0
TCGA-KP-A3W3-01	UCEC	18	MSS	1	794	0
TCGA-KP-A3W4-01	UCEC	3	MSS	0	554	0
TCGA-MX-A5UG-01	STAD	0	MSS	0	113	0
TCGA-MX-A5UJ-01	STAD	2	MSI-H	1	600	2
TCGA-MX-A663-01	STAD	15	MSS	0	300	1
TCGA-MX-A666-01	STAD	17	MSS	1	427	0
TCGA-NH-A50T-01	COAD	19	MSS	1	553	0
TCGA-NH-A50U-01	COAD	23	MSS	0	334	1
TCGA-NH-A50V-01	COAD	10	MSS	1	588	0
TCGA-NH-A5IV-01	COAD	0	MSI-H	1	588	5
TCGA-NH-A6GA-01	COAD	13	MSS	0	302	0
TCGA-NH-A6GB-01	COAD	7	MSS	1	476	0
TCGA-NH-A6GC-01	COAD	23	MSS	1	389	0
TCGA-NH-A8F7-01	COAD	18	MSS	1	543	0
TCGA-NH-A8F8-01	COAD	13	MSS	0	511	0
TCGA-PG-A5BC-01	UCEC	9	MSS	1	707	0
TCGA-PG-A6IB-01	UCEC	0	MSI-H	1	648	1
TCGA-PG-A7D5-01	UCEC	5	MSS	1	1177	0
TCGA-PG-A914-01	UCEC	21	MSS	1	687	1
TCGA-PG-A915-01	UCEC	19	MSS	1	249	0
TCGA-PG-A916-01	UCEC	0	MSS	1	522	1
TCGA-PG-A917-01	UCEC	1	MSI-H	1	212	1
TCGA-QF-A5YS-01	UCEC	0	MSS	1	689	3
TCGA-QF-A5YT-01	UCEC	0	MSS	1	1215	0
TCGA-QG-A5YV-01	COAD	18	MSS	1	1301	0
TCGA-QG-A5YW-01	COAD	21	MSS	1	896	0
TCGA-QG-A5YX-01	COAD	10	MSS	1	1003	0
TCGA-QG-A5Z1-01	COAD	9	MSS	0	256	0
TCGA-QG-A5Z2-01	COAD	0	MSI-H	1	952	1
TCGA-QL-A97D-01	COAD	21	MSS	1	666	0
TCGA-QS-A5YQ-01	UCEC	0	MSS	1	759	4
TCGA-QS-A5YR-01	UCEC	0	MSI-H	1	719	1
TCGA-QS-A744-01	UCEC	7	MSS	1	451	1
TCGA-QS-A8F1-01	UCEC	19	MSS	0	135	0
TCGA-R5-A7O7-01	STAD	24	MSS	1	1389	0
TCGA-R5-A7ZE-01	STAD	27	MSS	0	554	0
TCGA-R5-A7ZF-01	STAD	22	MSS	0	259	0
TCGA-R5-A7ZI-01	STAD	15	MSI-H	1	2267	5
TCGA-R5-A7ZR-01	STAD	15	MSS	0	185	0
TCGA-R5-A804-01	STAD	0	MSS	0	140	1
TCGA-R5-A805-01	STAD	10	MSS	0	281	0
TCGA-RD-A7BS-01	STAD	8	MSS	0	336	0
TCGA-RD-A7BT-01	STAD	26	MSS	0	262	0
TCGA-RD-A7BW-01	STAD	3	MSS	0	156	0
TCGA-RD-A7C1-01	STAD	24	MSS	0	507	1
TCGA-RD-A8MV-01	STAD	6	MSS	1	3720	0
TCGA-RD-A8MW-01	STAD	14	MSS	0	1153	0
TCGA-RD-A8N1-01	STAD	17	MSS	1	3519	0
TCGA-RD-A8N4-01	STAD	0	MSS	1	2171	0
TCGA-RD-A8N5-01	STAD	29	MSS	0	1747	0
TCGA-RD-A8N6-01	STAD	20	MSS	0	272	0
TCGA-RD-A8N9-01	STAD	18	MSS	1	1083	0
TCGA-RU-A8FL-01	COAD	26	MSS	1	1177	0
TCGA-SJ-A6ZI-01	UCEC	1	MSI-H	1	631	2
TCGA-SJ-A6ZJ-01	UCEC	2	MSS	1	556	0
TCGA-SL-A6J9-01	UCEC	19	MSS	1	2	0
TCGA-SL-A6JA-01	UCEC	2	MSI-H	1	7	1
TCGA-SS-A7HO-01	COAD	18	MSS	1	1829	0
TCGA-SW-A7EA-01	STAD	2	MSI-H	1	579	2
TCGA-SW-A7EB-01	STAD	21	MSS	1	176	0
TCGA-T9-A92H-01	COAD	11	MSS	1	362	0
TCGA-VQ-A8DL-01	STAD	6	MSS	0	28	0
TCGA-VQ-A8DT-01	STAD	3	MSS	1	1484	0
TCGA-VQ-A8DU-01	STAD	20	MSS	0	166	0
TCGA-VQ-A8DV-01	STAD	18	MSS	0	403	0
TCGA-VQ-A8DZ-01	STAD	25	MSS	0	396	0
TCGA-VQ-A8E0-01	STAD	22	MSS	0	562	0
TCGA-VQ-A8E2-01	STAD	18	MSS	1	1319	0
TCGA-VQ-A8E3-01	STAD	13	MSI-H	0	661	1
TCGA-VQ-A8E7-01	STAD	8	MSS	1	1138	0
TCGA-VQ-A8P2-01	STAD	2	MSI-H	1	1160	6
TCGA-VQ-A8P3-01	STAD	0	MSS	1	1132	0
TCGA-VQ-A8P5-01	STAD	19	MSS	0	235	0
TCGA-VQ-A8PB-01	STAD	4	MSI-H	0	1043	3
TCGA-VQ-A8PC-01	STAD	13	MSS	0	1407	0
TCGA-VQ-A8PD-01	STAD	3	MSS	0	496	0
TCGA-VQ-A8PE-01	STAD	13	MSS	0	675	0
TCGA-VQ-A8PH-01	STAD	22	MSS	0	389	0
TCGA-VQ-A8PJ-01	STAD	25	MSS	0	82	0
TCGA-VQ-A8PK-01	STAD	18	MSS	0	543	0
TCGA-VQ-A8PM-01	STAD	9	MSS	0	57	0
TCGA-VQ-A8PO-01	STAD	4	MSI-H	0	282	1
TCGA-VQ-A8PP-01	STAD	6	MSI-H	0	712	5
TCGA-VQ-A8PQ-01	STAD	0	MSS	0	476	0
TCGA-VQ-A8PS-01	STAD	7	MSS	0	406	0
TCGA-VQ-A8PT-01	STAD	2	MSI-H	1	900	2
TCGA-VQ-A8PU-01	STAD	14	MSS	0	832	0
TCGA-VQ-A8PX-01	STAD	16	MSI-H	1	1964	4
TCGA-VQ-A8PY-01	STAD	18	MSS	0	436	0
TCGA-VQ-A8PZ-01	STAD	7	MSS	1	2233	0
TCGA-VQ-A91A-01	STAD	15	MSS	1	1200	0
TCGA-VQ-A91D-01	STAD	0	MSI-H	0	356	9
TCGA-VQ-A91E-01	STAD	15	MSI-H	1	664	1
TCGA-VQ-A91K-01	STAD	1	MSI-H	1	1862	3
TCGA-VQ-A91N-01	STAD	16	MSS	0	570	0
TCGA-VQ-A91U-01	STAD	24	MSS	0	52	0
TCGA-VQ-A91V-01	STAD	9	MSS	1	1297	0
TCGA-VQ-A91W-01	STAD	6	MSS	1	1851	1
TCGA-VQ-A91Y-01	STAD	8	MSS	0	296	0
TCGA-VQ-A91Z-01	STAD	24	MSS	1	1690	0
TCGA-VQ-A922-01	STAD	15	MSS	0	275	0
TCGA-VQ-A923-01	STAD	14	MSS	0	61	1
TCGA-VQ-A924-01	STAD	1	MSI-H	0	1686	4
TCGA-VQ-A925-01	STAD	21	MSS	0	138	0
TCGA-VQ-A928-01	STAD	5	MSS	0	174	0
TCGA-VQ-A92D-01	STAD	6	MSS	1	2032	1
TCGA-VQ-A94O-01	STAD	22	MSS	0	640	0
TCGA-VQ-A94P-01	STAD	11	MSS	0	81	0
TCGA-VQ-A94R-01	STAD	9	MSS	0	1294	0
TCGA-VQ-A94T-01	STAD	22	MSS	0	342	0
TCGA-VQ-A94U-01	STAD	21	MSS	1	819	0
TCGA-VQ-AA68-01	STAD	23	MSS	1	1328	0
TCGA-VQ-AA69-01	STAD	0	MSS	1	864	0
TCGA-VQ-AA6A-01	STAD	14	MSS	1	1184	0
TCGA-VQ-AA6B-01	STAD	25	MSS	1	1002	0
TCGA-VQ-AA6D-01	STAD	8	MSI-H	1	521	2
TCGA-VQ-AA6F-01	STAD	13	MSS	1	1646	1
TCGA-VQ-AA6G-01	STAD	3	MSS	0	792	0
TCGA-VQ-AA6I-01	STAD	15	MSS	0	491	0
TCGA-VQ-AA6J-01	STAD	9	MSS	1	838	2
TCGA-VQ-AA6K-01	STAD	14	MSS	0	378	0
TCGA-WS-AB45-01	COAD	7	MSI-H	1	2130	4
TCGA-ZA-A8F6-01	STAD	7	MSS	1	525	1
TCGA-ZQ-A9CR-01	STAD	19	MSS	0	24	0

## Sheet: Drug_response
Data drug response Analyses related (gastro-intestinal endomentria tumors), Figure 5d-e
Patient	TCGA cancer	Drug ID	Drug name	response
TCGA-AA-3713	COAD	DB00544	Fluorouracil	Partial Response
TCGA-A6-6652	COAD	DB00526	Oxaliplatin	Stable Disease
TCGA-AZ-6600	COAD	DB00762	Irinotecan	Clinical Progressive Disease
TCGA-AZ-6600	COAD	DB00544	Fluorouracil	Clinical Progressive Disease
TCGA-AZ-6600	COAD	DB00650	Leucovorin	Clinical Progressive Disease
TCGA-A6-5664	COAD	DB00762	Irinotecan	Clinical Progressive Disease
TCGA-A6-5664	COAD	DB00112	Bevacizumab	Clinical Progressive Disease
TCGA-A6-5664	COAD	DB00650	Leucovorin	Clinical Progressive Disease
TCGA-A6-5664	COAD	DB00544	Fluorouracil	Clinical Progressive Disease
TCGA-A6-5664	COAD	DB00544	Fluorouracil	Clinical Progressive Disease
TCGA-AZ-4616	COAD	DB01101	Capecitabine	Stable Disease
TCGA-AZ-6605	COAD	NA	FOLFOX	Stable Disease
TCGA-AZ-6606	COAD	NA	Folfiri	Clinical Progressive Disease
TCGA-AZ-6606	COAD	DB00544	Fluorouracil	Clinical Progressive Disease
TCGA-F4-6805	COAD	DB01101	Capecitabine	Complete Response
TCGA-F4-6806	COAD	DB00305	Mitomycin	Complete Response
TCGA-F4-6806	COAD	DB01101	Capecitabine	Complete Response
TCGA-F4-6806	COAD	DB01101	Capecitabine	Complete Response
TCGA-F4-6806	COAD	DB00112	Bevacizumab	Partial Response
TCGA-F4-6807	COAD	DB01101	Capecitabine	Complete Response
TCGA-AD-6964	COAD	NA	Folfox	Clinical Progressive Disease
TCGA-AA-3517	COAD	DB00650	Leucovorin	Complete Response
TCGA-AA-3517	COAD	DB00544	Fluorouracil	Complete Response
TCGA-AA-3517	COAD	DB00762	Irinotecan	Complete Response
TCGA-AA-3517	COAD	DB00526	Oxaliplatin	Complete Response
TCGA-AA-3517	COAD	DB00112	Bevacizumab	Complete Response
TCGA-AA-3542	COAD	DB00650	Leucovorin	Complete Response
TCGA-AA-3542	COAD	DB00544	Fluorouracil	Complete Response
TCGA-AA-3542	COAD	DB00526	Oxaliplatin	Complete Response
TCGA-AA-3548	COAD	DB00650	Leucovorin	Complete Response
TCGA-AA-3548	COAD	DB00544	Fluorouracil	Complete Response
TCGA-AA-3548	COAD	DB00762	Irinotecan	Complete Response
TCGA-AA-3560	COAD	DB00650	Leucovorin	Complete Response
TCGA-AA-3560	COAD	DB00544	Fluorouracil	Complete Response
TCGA-AA-3560	COAD	DB00526	Oxaliplatin	Complete Response
TCGA-AA-3562	COAD	DB00650	Leucovorin	Complete Response
TCGA-AA-3562	COAD	DB00544	Fluorouracil	Complete Response
TCGA-AA-3562	COAD	DB00526	Oxaliplatin	Complete Response
TCGA-AA-A00F	COAD	DB00650	Leucovorin	Partial Response
TCGA-AA-A00F	COAD	DB00544	Fluorouracil	Partial Response
TCGA-AA-A00F	COAD	DB00526	Oxaliplatin	Partial Response
TCGA-AA-A00J	COAD	DB00544	Fluorouracil	Partial Response
TCGA-AA-A00Q	COAD	DB00650	Leucovorin	Complete Response
TCGA-AA-A00Q	COAD	DB00544	Fluorouracil	Complete Response
TCGA-AA-A00Q	COAD	DB00526	Oxaliplatin	Complete Response
TCGA-AA-A00U	COAD	DB00650	Leucovorin	Complete Response
TCGA-AA-A00U	COAD	DB00544	Fluorouracil	Complete Response
TCGA-AA-A00U	COAD	DB00526	Oxaliplatin	Complete Response
TCGA-AA-A01F	COAD	DB00650	Leucovorin	Complete Response
TCGA-AA-A01F	COAD	DB00544	Fluorouracil	Complete Response
TCGA-AA-A01F	COAD	DB00526	Oxaliplatin	Complete Response
TCGA-A6-A565	COAD	DB00544	Fluorouracil	Clinical Progressive Disease
TCGA-A6-A565	COAD	DB00650	Leucovorin	Clinical Progressive Disease
TCGA-A6-A565	COAD	DB00526	Oxaliplatin	Clinical Progressive Disease
TCGA-A6-A566	COAD	DB00526	Oxaliplatin	Clinical Progressive Disease
TCGA-A6-A566	COAD	DB00544	Fluorouracil	Clinical Progressive Disease
TCGA-A6-A566	COAD	DB00650	Leucovorin	Clinical Progressive Disease
TCGA-A6-A566	COAD	DB00544	Fluorouracil	Clinical Progressive Disease
TCGA-A6-A56B	COAD	DB00544	Fluorouracil	Complete Response
TCGA-A6-A56B	COAD	DB00650	Leucovorin	Complete Response
TCGA-A6-A56B	COAD	DB00526	Oxaliplatin	Complete Response
TCGA-A6-A56B	COAD	DB00544	Fluorouracil	Complete Response
TCGA-A6-A56B	COAD	DB00002	Cetuximab	Complete Response
TCGA-A6-A5ZU	COAD	DB00526	Oxaliplatin	Complete Response
TCGA-A6-A5ZU	COAD	DB00650	Leucovorin	Complete Response
TCGA-A6-A5ZU	COAD	DB00544	Fluorouracil	Complete Response
TCGA-A6-A5ZU	COAD	DB00544	Fluorouracil	Complete Response
TCGA-NH-A50V	COAD	DB00544	Fluorouracil	Complete Response
TCGA-NH-A50V	COAD	DB00526	Oxaliplatin	Complete Response
TCGA-QG-A5YV	COAD	DB01101	Capecitabine	Complete Response
TCGA-QG-A5YX	COAD	DB01101	Capecitabine	Complete Response
TCGA-AA-A010	COAD	DB00650	Leucovorin	Complete Response
TCGA-AA-A010	COAD	DB00544	Fluorouracil	Complete Response
TCGA-AA-A010	COAD	DB00526	Oxaliplatin	Complete Response
TCGA-AA-A01D	COAD	DB01101	Capecitabine	Clinical Progressive Disease
TCGA-AA-A01D	COAD	DB00526	Oxaliplatin	Clinical Progressive Disease
TCGA-AA-A01D	COAD	DB00762	Irinotecan	Clinical Progressive Disease
TCGA-AA-A01D	COAD	DB00305	Mitomycin	Clinical Progressive Disease
TCGA-AA-A01D	COAD	DB00112	Bevacizumab	Clinical Progressive Disease
TCGA-AA-A01D	COAD	NA	Panitumumab	Clinical Progressive Disease
TCGA-AA-A01K	COAD	DB00650	Leucovorin	Complete Response
TCGA-AA-A01K	COAD	DB00544	Fluorouracil	Complete Response
TCGA-AA-A01K	COAD	DB00526	Oxaliplatin	Complete Response
TCGA-AA-A02F	COAD	DB00650	Leucovorin	Partial Response
TCGA-AA-A02F	COAD	DB00544	Fluorouracil	Partial Response
TCGA-AA-A02F	COAD	DB00762	Irinotecan	Partial Response
TCGA-AA-A02F	COAD	DB00526	Oxaliplatin	Partial Response
TCGA-AA-A02F	COAD	DB00112	Bevacizumab	Partial Response
TCGA-AA-3678	COAD	DB00650	Leucovorin	Complete Response
TCGA-AA-3678	COAD	DB00544	Fluorouracil	Complete Response
TCGA-AA-3680	COAD	DB00650	Leucovorin	Clinical Progressive Disease
TCGA-AA-3680	COAD	DB00544	Fluorouracil	Clinical Progressive Disease
TCGA-AA-3680	COAD	DB00526	Oxaliplatin	Clinical Progressive Disease
TCGA-AA-3692	COAD	DB00650	Leucovorin	Clinical Progressive Disease
TCGA-AA-3692	COAD	DB00544	Fluorouracil	Clinical Progressive Disease
TCGA-AA-3692	COAD	DB00762	Irinotecan	Clinical Progressive Disease
TCGA-AA-3692	COAD	DB00112	Bevacizumab	Clinical Progressive Disease
TCGA-AA-3692	COAD	DB00002	Cetuximab	Clinical Progressive Disease
TCGA-AA-3841	COAD	DB00650	Leucovorin	Complete Response
TCGA-AA-3841	COAD	DB00544	Fluorouracil	Complete Response
TCGA-AA-3841	COAD	DB00526	Oxaliplatin	Complete Response
TCGA-AA-3860	COAD	DB00650	Leucovorin	Complete Response
TCGA-AA-3860	COAD	DB00544	Fluorouracil	Complete Response
TCGA-AA-3860	COAD	DB00526	Oxaliplatin	Complete Response
TCGA-NH-A50U	COAD	DB00650	Leucovorin	Partial Response
TCGA-NH-A50U	COAD	DB00526	Oxaliplatin	Partial Response
TCGA-NH-A50U	COAD	DB00112	Bevacizumab	Clinical Progressive Disease
TCGA-NH-A50U	COAD	DB00544	Fluorouracil	Clinical Progressive Disease
TCGA-NH-A50U	COAD	DB00112	Bevacizumab	Clinical Progressive Disease
TCGA-NH-A50U	COAD	DB01101	Capecitabine	Clinical Progressive Disease
TCGA-NH-A50U	COAD	DB08896	Regorafenib	Clinical Progressive Disease
TCGA-NH-A6GA	COAD	DB00526	Oxaliplatin	Clinical Progressive Disease
TCGA-NH-A6GA	COAD	DB00112	Bevacizumab	Clinical Progressive Disease
TCGA-NH-A6GA	COAD	DB00650	Leucovorin	Clinical Progressive Disease
TCGA-NH-A6GA	COAD	DB00544	Fluorouracil	Clinical Progressive Disease
TCGA-NH-A6GA	COAD	DB00762	Irinotecan	Clinical Progressive Disease
TCGA-NH-A6GA	COAD	DB00650	Leucovorin	Clinical Progressive Disease
TCGA-NH-A6GA	COAD	DB00544	Fluorouracil	Clinical Progressive Disease
TCGA-NH-A6GB	COAD	DB00526	Oxaliplatin	Clinical Progressive Disease
TCGA-NH-A6GB	COAD	DB00112	Bevacizumab	Clinical Progressive Disease
TCGA-NH-A6GB	COAD	DB00650	Leucovorin	Clinical Progressive Disease
TCGA-NH-A6GB	COAD	DB00544	Fluorouracil	Clinical Progressive Disease
TCGA-AA-3844	COAD	DB01101	Capecitabine	Clinical Progressive Disease
TCGA-AA-3844	COAD	DB00650	Leucovorin	Clinical Progressive Disease
TCGA-AA-3844	COAD	DB00544	Fluorouracil	Clinical Progressive Disease
TCGA-AA-3844	COAD	DB00526	Oxaliplatin	Clinical Progressive Disease
TCGA-AA-3844	COAD	DB00112	Bevacizumab	Clinical Progressive Disease
TCGA-AA-3869	COAD	DB01101	Capecitabine	Partial Response
TCGA-AA-3869	COAD	DB00650	Leucovorin	Partial Response
TCGA-AA-3869	COAD	DB00544	Fluorouracil	Partial Response
TCGA-AA-3869	COAD	DB00762	Irinotecan	Partial Response
TCGA-AA-3869	COAD	DB00112	Bevacizumab	Partial Response
TCGA-AA-3869	COAD	DB00002	Cetuximab	Partial Response
TCGA-AA-3870	COAD	DB00650	Leucovorin	Complete Response
TCGA-AA-3870	COAD	DB00544	Fluorouracil	Complete Response
TCGA-AA-3870	COAD	DB00526	Oxaliplatin	Complete Response
TCGA-AA-3930	COAD	DB01101	Capecitabine	Clinical Progressive Disease
TCGA-AA-3955	COAD	DB01101	Capecitabine	Complete Response
TCGA-AA-3955	COAD	DB00526	Oxaliplatin	Complete Response
TCGA-AA-3971	COAD	DB00650	Leucovorin	Complete Response
TCGA-AA-3971	COAD	DB00544	Fluorouracil	Complete Response
TCGA-AA-3971	COAD	DB00526	Oxaliplatin	Complete Response
TCGA-AA-3972	COAD	DB01101	Capecitabine	Clinical Progressive Disease
TCGA-AA-3972	COAD	DB00526	Oxaliplatin	Clinical Progressive Disease
TCGA-AA-3972	COAD	DB00650	Leucovorin	Clinical Progressive Disease
TCGA-AA-3972	COAD	DB00544	Fluorouracil	Clinical Progressive Disease
TCGA-AA-3972	COAD	DB00526	Oxaliplatin	Clinical Progressive Disease
TCGA-AA-3972	COAD	DB00112	Bevacizumab	Clinical Progressive Disease
TCGA-AA-3973	COAD	DB00650	Leucovorin	Stable Disease
TCGA-AA-3973	COAD	DB00544	Fluorouracil	Stable Disease
TCGA-AA-3973	COAD	DB00762	Irinotecan	Stable Disease
TCGA-AA-3973	COAD	DB00112	Bevacizumab	Stable Disease
TCGA-AA-3976	COAD	DB00650	Leucovorin	Complete Response
TCGA-AA-3976	COAD	DB00544	Fluorouracil	Complete Response
TCGA-AA-3976	COAD	DB00526	Oxaliplatin	Complete Response
TCGA-AY-A8YK	COAD	DB00544	Fluorouracil	Complete Response
TCGA-AY-A8YK	COAD	DB00526	Oxaliplatin	Complete Response
TCGA-AY-A8YK	COAD	DB00112	Bevacizumab	Complete Response
TCGA-NH-A8F7	COAD	DB00544	Fluorouracil	Partial Response
TCGA-NH-A8F7	COAD	DB00526	Oxaliplatin	Partial Response
TCGA-NH-A8F7	COAD	DB00112	Bevacizumab	Partial Response
TCGA-AA-3967	COAD	DB00650	Leucovorin	Complete Response
TCGA-AA-3967	COAD	DB00544	Fluorouracil	Complete Response
TCGA-AA-3967	COAD	DB00526	Oxaliplatin	Complete Response
TCGA-AA-3994	COAD	DB01101	Capecitabine	Complete Response
TCGA-AA-A01R	COAD	DB00544	Fluorouracil	Partial Response
TCGA-AA-A01R	COAD	DB00650	Leucovorin	Partial Response
TCGA-AA-A01R	COAD	DB00762	Irinotecan	Partial Response
TCGA-AA-A01T	COAD	DB00544	Fluorouracil	Complete Response
TCGA-AA-A01T	COAD	DB00650	Leucovorin	Complete Response
TCGA-AA-A02K	COAD	DB00650	Leucovorin	Clinical Progressive Disease
TCGA-AA-A02K	COAD	DB00544	Fluorouracil	Clinical Progressive Disease
TCGA-AA-A02K	COAD	DB00762	Irinotecan	Clinical Progressive Disease
TCGA-AA-A02K	COAD	DB00112	Bevacizumab	Clinical Progressive Disease
TCGA-A6-2671	COAD	DB00762	Irinotecan	Clinical Progressive Disease
TCGA-A6-2671	COAD	DB00544	Fluorouracil	Clinical Progressive Disease
TCGA-A6-2671	COAD	DB00650	Leucovorin	Clinical Progressive Disease
TCGA-A6-2671	COAD	DB00544	Fluorouracil	Clinical Progressive Disease
TCGA-A6-2671	COAD	DB00112	Bevacizumab	Clinical Progressive Disease
TCGA-A6-2671	COAD	DB00762	Irinotecan	Clinical Progressive Disease
TCGA-A6-2671	COAD	DB00002	Cetuximab	Clinical Progressive Disease
TCGA-AA-3494	COAD	DB00650	Leucovorin	Partial Response
TCGA-AA-3494	COAD	DB00544	Fluorouracil	Partial Response
TCGA-AA-3494	COAD	DB01101	Capecitabine	Stable Disease
TCGA-AA-3494	COAD	DB00526	Oxaliplatin	Partial Response
TCGA-AA-3494	COAD	DB00762	Irinotecan	Stable Disease
TCGA-AA-3494	COAD	DB00002	Cetuximab	Stable Disease
TCGA-AZ-4308	COAD	DB00112	Bevacizumab	Complete Response
TCGA-AZ-4682	COAD	DB00762	Irinotecan	Clinical Progressive Disease
TCGA-AZ-4682	COAD	DB00650	Leucovorin	Clinical Progressive Disease
TCGA-AZ-4682	COAD	DB00544	Fluorouracil	Clinical Progressive Disease
TCGA-AZ-4684	COAD	NA	Folfox	Clinical Progressive Disease
TCGA-AF-6136-01A	READ	DB00526	Oxaliplatin	Stable Disease
TCGA-AF-6136-01A	READ	DB00650	Leucovorin	Stable Disease
TCGA-AF-6136-01A	READ	DB00544	Fluorouracil	Stable Disease
TCGA-AF-6136-01A	READ	DB00544	Fluorouracil	Stable Disease
TCGA-AF-A56L-01A	READ	DB00526	Oxaliplatin	Complete Response
TCGA-AF-A56L-01A	READ	DB00650	Leucovorin	Complete Response
TCGA-AF-A56L-01A	READ	DB00544	Fluorouracil	Complete Response
TCGA-AF-A56L-01A	READ	DB00544	Fluorouracil	Complete Response
TCGA-AF-A56N-01A	READ	DB01101	Capecitabine	Complete Response
TCGA-AF-A56N-01A	READ	DB01101	Capecitabine	Complete Response
TCGA-AG-3584-01A	READ	DB00650	Leucovorin	Clinical Progressive Disease
TCGA-AG-3584-01A	READ	DB00544	Fluorouracil	Clinical Progressive Disease
TCGA-AG-3584-01A	READ	DB00762	Irinotecan	Clinical Progressive Disease
TCGA-AG-3584-01A	READ	DB00650	Leucovorin	Clinical Progressive Disease
TCGA-AG-3584-01A	READ	DB00544	Fluorouracil	Clinical Progressive Disease
TCGA-AG-3584-01A	READ	DB00526	Oxaliplatin	Clinical Progressive Disease
TCGA-AG-3584-01A	READ	DB00762	Irinotecan	Clinical Progressive Disease
TCGA-AG-3584-01A	READ	DB00762	Irinotecan	Clinical Progressive Disease
TCGA-AG-3584-01A	READ	DB00762	Irinotecan	Clinical Progressive Disease
TCGA-AG-3593-01A	READ	DB00544	Fluorouracil	Complete Response
TCGA-AG-3600-01A	READ	DB00544	Fluorouracil	Complete Response
TCGA-AG-3609-01A	READ	DB00650	Leucovorin	Complete Response
TCGA-AG-3609-01A	READ	DB00544	Fluorouracil	Complete Response
TCGA-AG-3609-01A	READ	DB00526	Oxaliplatin	Complete Response
TCGA-AG-3612-01A	READ	DB00650	Leucovorin	Complete Response
TCGA-AG-3612-01A	READ	DB00544	Fluorouracil	Complete Response
TCGA-AG-3612-01A	READ	DB00526	Oxaliplatin	Complete Response
TCGA-AG-3728-01A	READ	DB00650	Leucovorin	Complete Response
TCGA-AG-3728-01A	READ	DB00544	Fluorouracil	Complete Response
TCGA-AG-3728-01A	READ	DB00526	Oxaliplatin	Complete Response
TCGA-AG-A00C-01A	READ	DB00650	Leucovorin	Complete Response
TCGA-AG-A00C-01A	READ	DB00544	Fluorouracil	Complete Response
TCGA-AG-A00C-01A	READ	DB00526	Oxaliplatin	Complete Response
TCGA-AG-A00H-01A	READ	DB00544	Fluorouracil	Complete Response
TCGA-AG-A016-01A	READ	DB00544	Fluorouracil	Clinical Progressive Disease
TCGA-AG-A016-01A	READ	DB00650	Leucovorin	Clinical Progressive Disease
TCGA-AG-A016-01A	READ	DB00112	Bevacizumab	Clinical Progressive Disease
TCGA-AG-A01L-01A	READ	DB00544	Fluorouracil	Complete Response
TCGA-AG-A01N-01A	READ	DB00526	Oxaliplatin	Partial Response
TCGA-AG-A02G-01A	READ	DB00650	Leucovorin	Partial Response
TCGA-AG-A02G-01A	READ	DB00544	Fluorouracil	Partial Response
TCGA-AG-A02G-01A	READ	DB00762	Irinotecan	Partial Response
TCGA-AG-A02G-01A	READ	DB00112	Bevacizumab	Partial Response
TCGA-AG-A02G-01A	READ	DB00526	Oxaliplatin	Partial Response
TCGA-AF-3914-01A	READ	DB00112	Bevacizumab	Clinical Progressive Disease
TCGA-AF-3914-01A	READ	DB00650	Leucovorin	Stable Disease
TCGA-AF-3914-01A	READ	DB00526	Oxaliplatin	Stable Disease
TCGA-AF-3914-01A	READ	DB00544	Fluorouracil	Stable Disease
TCGA-AF-3914-01A	READ	NA	Fluorouracil	Stable Disease
TCGA-AG-3893-01A	READ	DB00650	Leucovorin	Complete Response
TCGA-AG-3893-01A	READ	DB00544	Fluorouracil	Complete Response
TCGA-AG-3894-01A	READ	DB00544	Fluorouracil	Complete Response
TCGA-AG-3909-01A	READ	DB00650	Leucovorin	Complete Response
TCGA-AG-3909-01A	READ	DB00544	Fluorouracil	Complete Response
TCGA-AG-3909-01A	READ	DB00526	Oxaliplatin	Complete Response
TCGA-AG-4005-01A	READ	DB00650	Leucovorin	Complete Response
TCGA-AG-4005-01A	READ	DB00544	Fluorouracil	Complete Response
TCGA-AG-4005-01A	READ	DB00526	Oxaliplatin	Complete Response
TCGA-AG-4008-01A	READ	DB00544	Fluorouracil	Complete Response
TCGA-AG-4008-01A	READ	DB00650	Leucovorin	Complete Response
TCGA-AG-A01W-01A	READ	DB00544	Fluorouracil	Complete Response
TCGA-AG-A01Y-01A	READ	DB00544	Fluorouracil	Complete Response
TCGA-AG-A020-01A	READ	DB00650	Leucovorin	Complete Response
TCGA-AG-A020-01A	READ	DB00544	Fluorouracil	Complete Response
TCGA-AG-A020-01A	READ	DB00526	Oxaliplatin	Complete Response
TCGA-AG-A02N-01A	READ	DB00650	Leucovorin	Complete Response
TCGA-AG-A036-01A	READ	DB00544	Fluorouracil	Complete Response
TCGA-BR-6457	STAD	DB00650	Leucovorin	Complete Response
TCGA-BR-6457	STAD	DB00544	Fluorouracil	Complete Response
TCGA-BR-6458	STAD	DB00544	Fluorouracil	Complete Response
TCGA-BR-6458	STAD	DB00650	Leucovorin	Complete Response
TCGA-BR-6458	STAD	DB00773	Etoposide	Complete Response
TCGA-D7-6520	STAD	DB00515	Cisplatin	Clinical Progressive Disease
TCGA-BR-6706	STAD	DB00544	Fluorouracil	Complete Response
TCGA-BR-6706	STAD	DB00773	Etoposide	Complete Response
TCGA-BR-6706	STAD	DB00650	Leucovorin	Complete Response
TCGA-BR-6707	STAD	DB00526	Oxaliplatin	Clinical Progressive Disease
TCGA-BR-6707	STAD	DB00650	Leucovorin	Clinical Progressive Disease
TCGA-BR-6707	STAD	DB00544	Fluorouracil	Clinical Progressive Disease
TCGA-BR-6709	STAD	DB00544	Fluorouracil	Partial Response
TCGA-BR-6709	STAD	DB00650	Leucovorin	Partial Response
TCGA-BR-6709	STAD	DB00515	Cisplatin	Partial Response
TCGA-BR-6709	STAD	DB00958	Carboplatin	Partial Response
TCGA-BR-6710	STAD	DB00650	Leucovorin	Complete Response
TCGA-BR-6710	STAD	DB00544	Fluorouracil	Complete Response
TCGA-BR-6802	STAD	DB00650	Leucovorin	Complete Response
TCGA-BR-6802	STAD	DB00544	Fluorouracil	Complete Response
TCGA-BR-6802	STAD	DB01101	Capecitabine	Complete Response
TCGA-BR-6563	STAD	DB00997	Doxorubicin	Complete Response
TCGA-BR-6563	STAD	DB00531	Cyclophosphamide	Complete Response
TCGA-BR-6563	STAD	DB00570	Vincristine	Complete Response
TCGA-BR-6563	STAD	DB00851	Dacarbazine	Complete Response
TCGA-FP-7829	STAD	DB00544	Fluorouracil	Complete Response
TCGA-IN-7806	STAD	DB00445	Epirubicin	Complete Response
TCGA-IN-7806	STAD	DB00526	Oxaliplatin	Complete Response
TCGA-IN-7806	STAD	DB01101	Capecitabine	Complete Response
TCGA-FP-7916	STAD	DB01101	Capecitabine	Clinical Progressive Disease
TCGA-FP-7998	STAD	DB00515	Cisplatin	Complete Response
TCGA-FP-7998	STAD	DB00544	Fluorouracil	Complete Response
TCGA-HJ-7597	STAD	DB00544	Fluorouracil	Complete Response
TCGA-HJ-7597	STAD	DB00762	Irinotecan	Complete Response
TCGA-HJ-7597	STAD	DB00563	Methotrexate	Clinical Progressive Disease
TCGA-BR-7959	STAD	DB00773	Etoposide	Complete Response
TCGA-BR-8291	STAD	DB00773	Etoposide	Complete Response
TCGA-BR-8291	STAD	DB00650	Leucovorin	Complete Response
TCGA-BR-8291	STAD	DB00544	Fluorouracil	Complete Response
TCGA-BR-8296	STAD	DB00773	Etoposide	Complete Response
TCGA-BR-8296	STAD	DB00544	Fluorouracil	Complete Response
TCGA-BR-8296	STAD	DB00650	Leucovorin	Complete Response
TCGA-BR-8297	STAD	DB00773	Etoposide	Clinical Progressive Disease
TCGA-BR-8297	STAD	DB00544	Fluorouracil	Clinical Progressive Disease
TCGA-BR-8297	STAD	DB00650	Leucovorin	Clinical Progressive Disease
TCGA-BR-8362	STAD	DB00773	Etoposide	Complete Response
TCGA-BR-8362	STAD	DB00515	Cisplatin	Clinical Progressive Disease
TCGA-BR-8367	STAD	DB00773	Etoposide	Complete Response
TCGA-BR-8367	STAD	DB00526	Oxaliplatin	Clinical Progressive Disease
TCGA-BR-8370	STAD	DB00544	Fluorouracil	Complete Response
TCGA-BR-8370	STAD	DB00650	Leucovorin	Complete Response
TCGA-BR-8370	STAD	DB00526	Oxaliplatin	Complete Response
TCGA-BR-8371	STAD	DB00544	Fluorouracil	Clinical Progressive Disease
TCGA-BR-8371	STAD	CHEBI:81550	Polyplatillen	Clinical Progressive Disease
TCGA-BR-8371	STAD	DB00650	Leucovorin	Clinical Progressive Disease
TCGA-BR-8371	STAD	CHEBI:81550	Polyplatillen	Clinical Progressive Disease
TCGA-BR-8371	STAD	DB00515	Cisplatin	Clinical Progressive Disease
TCGA-BR-8371	STAD	DB00773	Etoposide	Clinical Progressive Disease
TCGA-BR-8372	STAD	DB00773	Etoposide	Complete Response
TCGA-BR-8372	STAD	DB00544	Fluorouracil	Complete Response
TCGA-BR-8372	STAD	DB00650	Leucovorin	Complete Response
TCGA-BR-8373	STAD	DB00544	Fluorouracil	Complete Response
TCGA-BR-8373	STAD	DB00650	Leucovorin	Complete Response
TCGA-BR-8373	STAD	DB00773	Etoposide	Complete Response
TCGA-D7-8579	STAD	DB00544	Fluorouracil	Complete Response
TCGA-FP-8209	STAD	DB00544	Fluorouracil	Complete Response
TCGA-FP-8209	STAD	DB00650	Leucovorin	Complete Response
TCGA-FP-8210	STAD	DB00544	Fluorouracil	Clinical Progressive Disease
TCGA-FP-8210	STAD	DB00650	Leucovorin	Clinical Progressive Disease
TCGA-FP-8210	STAD	DB00773	Etoposide	Clinical Progressive Disease
TCGA-FP-8211	STAD	DB01101	Capecitabine	Complete Response
TCGA-FP-8211	STAD	DB00526	Oxaliplatin	Complete Response
TCGA-HU-8238	STAD	NA	Didox	Stable Disease
TCGA-HU-8238	STAD	NA	Copolang	Stable Disease
TCGA-HU-8243	STAD	DB00544	Fluorouracil	Complete Response
TCGA-HU-8249	STAD	DB01101	Capecitabine	Complete Response
TCGA-IN-8462	STAD	DB00445	Epirubicin	Clinical Progressive Disease
TCGA-IN-8462	STAD	DB00526	Oxaliplatin	Clinical Progressive Disease
TCGA-IN-8462	STAD	DB01101	Capecitabine	Clinical Progressive Disease
TCGA-IN-8462	STAD	DB01229	Paclitaxel	Clinical Progressive Disease
TCGA-BR-8381	STAD	DB00526	Oxaliplatin	Complete Response
TCGA-BR-8381	STAD	DB00650	Leucovorin	Complete Response
TCGA-BR-8381	STAD	DB00544	Fluorouracil	Complete Response
TCGA-BR-8590	STAD	DB00773	Etoposide	Complete Response
TCGA-BR-8590	STAD	DB00544	Fluorouracil	Complete Response
TCGA-BR-8590	STAD	DB00650	Leucovorin	Complete Response
TCGA-BR-8592	STAD	DB00773	Etoposide	Complete Response
TCGA-BR-8592	STAD	DB00544	Fluorouracil	Complete Response
TCGA-BR-8592	STAD	DB00650	Leucovorin	Complete Response
TCGA-BR-8680	STAD	DB00526	Oxaliplatin	Complete Response
TCGA-BR-8680	STAD	DB08871	Eribulin	Complete Response
TCGA-BR-8680	STAD	DB00445	Epirubicin	Complete Response
TCGA-BR-8680	STAD	DB00959	Methylprednisolone	Complete Response
TCGA-BR-8682	STAD	DB00526	Oxaliplatin	Complete Response
TCGA-BR-8682	STAD	DB00445	Epirubicin	Complete Response
TCGA-BR-8682	STAD	DB01234	Dexamethasone	Complete Response
TCGA-BR-8682	STAD	DB01101	Capecitabine	Complete Response
TCGA-BR-8690	STAD	DB00958	Carboplatin	Complete Response
TCGA-BR-8690	STAD	DB00773	Etoposide	Complete Response
TCGA-BR-8690	STAD	DB00544	Fluorouracil	Complete Response
TCGA-BR-8690	STAD	DB00650	Leucovorin	Complete Response
TCGA-HU-8602	STAD	DB01101	Capecitabine	Complete Response
TCGA-BR-A44T	STAD	DB00544	Fluorouracil	Complete Response
TCGA-BR-A44T	STAD	DB00650	Leucovorin	Complete Response
TCGA-CD-A486	STAD	DB01229	Paclitaxel	Complete Response
TCGA-CD-A486	STAD	DB00515	Cisplatin	Complete Response
TCGA-CD-A486	STAD	DB01101	Capecitabine	Complete Response
TCGA-CD-A487	STAD	DB00445	Epirubicin	Complete Response
TCGA-CD-A487	STAD	DB00515	Cisplatin	Complete Response
TCGA-CD-A487	STAD	DB01101	Capecitabine	Complete Response
TCGA-F1-A448	STAD	DB01101	Capecitabine	Complete Response
TCGA-F1-A448	STAD	DB00526	Oxaliplatin	Complete Response
TCGA-F1-A448	STAD	DB00544	Fluorouracil	Complete Response
TCGA-FP-A4BE	STAD	DB00544	Fluorouracil	Complete Response
TCGA-HU-A4G3	STAD	DB00305	Mitomycin	Stable Disease
TCGA-HU-A4G3	STAD	DB00544	Fluorouracil	Stable Disease
TCGA-HU-A4G3	STAD	NA	COPOLANG CAPS	Stable Disease
TCGA-BR-A4IU	STAD	DB00526	Oxaliplatin	Complete Response
TCGA-BR-A4IU	STAD	DB00445	Epirubicin	Complete Response
TCGA-BR-A4IU	STAD	DB01234	Dexamethasone	Complete Response
TCGA-BR-A4IV	STAD	DB00526	Oxaliplatin	Complete Response
TCGA-BR-A4IV	STAD	DB00445	Epirubicin	Complete Response
TCGA-BR-A4IV	STAD	DB01101	Capecitabine	Complete Response
TCGA-BR-A4IV	STAD	DB01234	Dexamethasone	Complete Response
TCGA-BR-A4IY	STAD	DB00526	Oxaliplatin	Complete Response
TCGA-BR-A4IY	STAD	DB00445	Epirubicin	Complete Response
TCGA-BR-A4IY	STAD	DB01101	Capecitabine	Complete Response
TCGA-BR-A4IY	STAD	DB01234	Dexamethasone	Complete Response
TCGA-BR-A4J2	STAD	DB00526	Oxaliplatin	Complete Response
TCGA-BR-A4J2	STAD	DB00445	Epirubicin	Complete Response
TCGA-BR-A4J2	STAD	DB00515	Cisplatin	Complete Response
TCGA-BR-A4J2	STAD	DB01234	Dexamethasone	Complete Response
TCGA-BR-A4J2	STAD	DB00020	Sargramostim	Complete Response
TCGA-BR-A4J8	STAD	DB01101	Capecitabine	Complete Response
TCGA-BR-A4QL	STAD	DB00544	Fluorouracil	Complete Response
TCGA-BR-A4QL	STAD	DB00650	Leucovorin	Complete Response
TCGA-BR-A4QL	STAD	DB00526	Oxaliplatin	Complete Response
TCGA-BR-A4QL	STAD	DB01101	Capecitabine	Complete Response
TCGA-BR-A4QL	STAD	DB00526	Oxaliplatin	Complete Response
TCGA-BR-A4QM	STAD	DB00544	Fluorouracil	Complete Response
TCGA-BR-A4QM	STAD	DB00650	Leucovorin	Complete Response
TCGA-BR-A4QM	STAD	DB00515	Cisplatin	Complete Response
TCGA-EQ-A4SO	STAD	DB01101	Capecitabine	Complete Response
TCGA-EQ-A4SO	STAD	DB00526	Oxaliplatin	Complete Response
TCGA-EQ-A4SO	STAD	DB01101	Capecitabine	Complete Response
TCGA-HU-A4GD	STAD	DB00305	Mitomycin	Stable Disease
TCGA-HU-A4GD	STAD	DB00544	Fluorouracil	Stable Disease
TCGA-HU-A4GD	STAD	NA	Copolang	Stable Disease
TCGA-HU-A4GJ	STAD	NA	tegafur-gimeracil-oteracil potassium	Stable Disease
TCGA-HU-A4GJ	STAD	DB00515	Cisplatin	Stable Disease
TCGA-HU-A4GJ	STAD	DB01101	Capecitabine	Stable Disease
TCGA-HU-A4GN	STAD	NA	Copolang	Stable Disease
TCGA-HU-A4GN	STAD	DB00305	Mitomycin	Stable Disease
TCGA-HU-A4GP	STAD	NA	Didox	Stable Disease
TCGA-HU-A4GP	STAD	NA	Copolang	Stable Disease
TCGA-HU-A4GT	STAD	NA	Copolang	Stable Disease
TCGA-HU-A4GT	STAD	NA	Didox	Stable Disease
TCGA-HU-A4GX	STAD	DB01229	Paclitaxel	Clinical Progressive Disease
TCGA-HU-A4GX	STAD	DB00515	Cisplatin	Clinical Progressive Disease
TCGA-HU-A4H3	STAD	NA	tegafur-gimeracil-oteracil potassium	Complete Response
TCGA-HU-A4H3	STAD	DB01101	Capecitabine	Clinical Progressive Disease
TCGA-HU-A4H3	STAD	DB00526	Oxaliplatin	Clinical Progressive Disease
TCGA-HU-A4H4	STAD	NA	tegafur-gimeracil-oteracil potassium	Complete Response
TCGA-B7-A5TI	STAD	DB00526	Oxaliplatin	Complete Response
TCGA-B7-A5TK	STAD	DB01101	Capecitabine	Complete Response
TCGA-B7-A5TN	STAD	DB00515	Cisplatin	Complete Response
TCGA-D7-A748	STAD	DB00544	Fluorouracil	Clinical Progressive Disease
TCGA-KB-A6F7	STAD	DB00544	Fluorouracil	Complete Response
TCGA-D7-A747	STAD	DB00445	Epirubicin	Clinical Progressive Disease
TCGA-D7-A747	STAD	DB00515	Cisplatin	Clinical Progressive Disease
TCGA-D7-A747	STAD	DB01101	Capecitabine	Clinical Progressive Disease
TCGA-F1-A72C	STAD	DB01101	Capecitabine	Complete Response
TCGA-IN-A6RP	STAD	DB00762	Irinotecan	Clinical Progressive Disease
TCGA-IN-A6RP	STAD	DB00515	Cisplatin	Clinical Progressive Disease
TCGA-SW-A7EB	STAD	DB00544	Fluorouracil	Stable Disease
TCGA-SW-A7EB	STAD	DB00997	Doxorubicin	Stable Disease
TCGA-SW-A7EB	STAD	DB00515	Cisplatin	Stable Disease
TCGA-SW-A7EB	STAD	DB00544	Fluorouracil	Stable Disease
TCGA-SW-A7EB	STAD	DB00997	Doxorubicin	Stable Disease
TCGA-SW-A7EB	STAD	DB00515	Cisplatin	Stable Disease
TCGA-SW-A7EB	STAD	DB00544	Fluorouracil	Stable Disease
TCGA-SW-A7EB	STAD	DB00997	Doxorubicin	Stable Disease
TCGA-SW-A7EB	STAD	DB00515	Cisplatin	Stable Disease
TCGA-SW-A7EB	STAD	DB00544	Fluorouracil	Stable Disease
TCGA-SW-A7EB	STAD	DB00997	Doxorubicin	Stable Disease
TCGA-SW-A7EB	STAD	DB00515	Cisplatin	Stable Disease
TCGA-VQ-A8DT	STAD	DB00544	Fluorouracil	Complete Response
TCGA-VQ-A8DU	STAD	DB00544	Fluorouracil	Clinical Progressive Disease
TCGA-VQ-A8DZ	STAD	DB00544	Fluorouracil	Clinical Progressive Disease
TCGA-VQ-A8E2	STAD	DB00544	Fluorouracil	Complete Response
TCGA-VQ-A8P3	STAD	DB00544	Fluorouracil	Complete Response
TCGA-VQ-A8PB	STAD	DB00544	Fluorouracil	Complete Response
TCGA-VQ-A8E0	STAD	DB00544	Fluorouracil	Clinical Progressive Disease
TCGA-VQ-A8PD	STAD	DB00544	Fluorouracil	Clinical Progressive Disease
TCGA-VQ-A8PP	STAD	DB00544	Fluorouracil	Clinical Progressive Disease
TCGA-VQ-A8PT	STAD	DB00544	Fluorouracil	Complete Response
TCGA-VQ-A8PT	STAD	DB01101	Capecitabine	Complete Response
TCGA-VQ-A8PU	STAD	DB00544	Fluorouracil	Complete Response
TCGA-VQ-A8PY	STAD	DB00544	Fluorouracil	Complete Response
TCGA-VQ-A8PZ	STAD	DB00544	Fluorouracil	Complete Response
TCGA-VQ-A91D	STAD	DB00544	Fluorouracil	Clinical Progressive Disease
TCGA-VQ-A91E	STAD	DB00544	Fluorouracil	Complete Response
TCGA-VQ-A91K	STAD	DB00544	Fluorouracil	Complete Response
TCGA-VQ-A91N	STAD	DB00544	Fluorouracil	Clinical Progressive Disease
TCGA-VQ-A91Q	STAD	DB00544	Fluorouracil	Complete Response
TCGA-VQ-A91V	STAD	DB00515	Cisplatin	Clinical Progressive Disease
TCGA-VQ-A91V	STAD	DB00544	Fluorouracil	Clinical Progressive Disease
TCGA-VQ-A91Y	STAD	DB00544	Fluorouracil	Clinical Progressive Disease
TCGA-VQ-A91Z	STAD	DB00544	Fluorouracil	Complete Response
TCGA-VQ-A91Z	STAD	DB00650	Leucovorin	Complete Response
TCGA-VQ-A922	STAD	DB00544	Fluorouracil	Clinical Progressive Disease
TCGA-VQ-A928	STAD	DB00544	Fluorouracil	Clinical Progressive Disease
TCGA-VQ-AA68	STAD	DB00544	Fluorouracil	Complete Response
TCGA-VQ-AA6B	STAD	DB00544	Fluorouracil	Complete Response
TCGA-VQ-AA6D	STAD	DB00544	Fluorouracil	Complete Response
TCGA-VQ-AA6F	STAD	DB00544	Fluorouracil	Clinical Progressive Disease
TCGA-VQ-AA6G	STAD	DB00544	Fluorouracil	Clinical Progressive Disease
TCGA-CG-4305	STAD	DB00515	Cisplatin	Complete Response
TCGA-CG-4305	STAD	DB00544	Fluorouracil	Complete Response
TCGA-CG-4305	STAD	DB00650	Leucovorin	Complete Response
TCGA-CG-4444	STAD	DB00544	Fluorouracil	Complete Response
TCGA-CG-4460	STAD	DB01101	Capecitabine	Partial Response
TCGA-CG-4460	STAD	DB00515	Cisplatin	Partial Response
TCGA-CG-4460	STAD	DB00650	Leucovorin	Partial Response
TCGA-CG-4460	STAD	DB00515	Cisplatin	Partial Response
TCGA-CG-4460	STAD	DB00544	Fluorouracil	Partial Response
TCGA-CG-4472	STAD	DB00515	Cisplatin	Partial Response
TCGA-CG-4477	STAD	DB00515	Cisplatin	Clinical Progressive Disease
TCGA-CG-4477	STAD	DB00544	Fluorouracil	Clinical Progressive Disease
TCGA-CG-5717	STAD	DB00544	Fluorouracil	Clinical Progressive Disease
TCGA-CG-5717	STAD	DB00515	Cisplatin	Clinical Progressive Disease
TCGA-CG-5717	STAD	DB00650	Leucovorin	Clinical Progressive Disease
TCGA-CG-5724	STAD	DB00515	Cisplatin	Clinical Progressive Disease
TCGA-CG-5725	STAD	DB00544	Fluorouracil	Clinical Progressive Disease
TCGA-CG-5725	STAD	DB00526	Oxaliplatin	Clinical Progressive Disease
TCGA-CG-5725	STAD	DB00650	Leucovorin	Clinical Progressive Disease
TCGA-CG-5725	STAD	DB01248	Docetaxel	Clinical Progressive Disease
TCGA-CG-5725	STAD	DB00002	Cetuximab	Clinical Progressive Disease
TCGA-CG-5732	STAD	DB00305	Mitomycin	Complete Response
TCGA-CG-5732	STAD	DB00544	Fluorouracil	Clinical Progressive Disease
TCGA-CG-5732	STAD	DB00650	Leucovorin	Clinical Progressive Disease
TCGA-CG-5732	STAD	DB00515	Cisplatin	Clinical Progressive Disease
TCGA-CG-5732	STAD	DB01248	Docetaxel	Clinical Progressive Disease
TCGA-EO-A1Y5	UCEC	DB00958	Carboplatin	Complete Response
TCGA-EO-A1Y5	UCEC	DB01229	Paclitaxel	Complete Response
TCGA-BG-A2AE	UCEC	DB00958	Carboplatin	Complete Response
TCGA-BG-A2AE	UCEC	DB01229	Paclitaxel	Complete Response
TCGA-BG-A2AE	UCEC	DB01229	Paclitaxel	Complete Response
TCGA-AX-A2HF	UCEC	DB00958	Carboplatin	Complete Response
TCGA-AX-A2HF	UCEC	DB01229	Paclitaxel	Complete Response
TCGA-FI-A2D5	UCEC	DB00958	Carboplatin	Clinical Progressive Disease
TCGA-FI-A2D5	UCEC	DB01229	Paclitaxel	Clinical Progressive Disease
TCGA-FI-A2EU	UCEC	DB00958	Carboplatin	Complete Response
TCGA-FI-A2EU	UCEC	DB01229	Paclitaxel	Complete Response
TCGA-EO-A22X	UCEC	DB00958	Carboplatin	Complete Response
TCGA-EO-A22X	UCEC	DB01229	Paclitaxel	Complete Response
TCGA-EO-A2CG	UCEC	DB00958	Carboplatin	Complete Response
TCGA-EO-A2CG	UCEC	DB01229	Paclitaxel	Complete Response
TCGA-AJ-A2QL	UCEC	DB00515	Cisplatin	Complete Response
TCGA-AJ-A2QL	UCEC	DB00997	Doxorubicin	Complete Response
TCGA-AJ-A2QL	UCEC	DB01229	Paclitaxel	Complete Response
TCGA-AJ-A2QM	UCEC	DB00958	Carboplatin	Complete Response
TCGA-AJ-A2QM	UCEC	DB01229	Paclitaxel	Complete Response
TCGA-BG-A2L7	UCEC	DB00958	Carboplatin	Complete Response
TCGA-EY-A2ON	UCEC	DB01229	Paclitaxel	Clinical Progressive Disease
TCGA-EY-A2ON	UCEC	DB00958	Carboplatin	Clinical Progressive Disease
TCGA-EY-A2ON	UCEC	DB01229	Paclitaxel	Clinical Progressive Disease
TCGA-FI-A2EY	UCEC	DB00958	Carboplatin	Complete Response
TCGA-FI-A2EY	UCEC	DB01229	Paclitaxel	Complete Response
TCGA-AJ-A3BD	UCEC	DB00958	Carboplatin	Complete Response
TCGA-AJ-A3BD	UCEC	DB01229	Paclitaxel	Complete Response
TCGA-AJ-A3EK	UCEC	DB00958	Carboplatin	Complete Response
TCGA-AJ-A3EK	UCEC	DB01229	Paclitaxel	Complete Response
TCGA-EO-A3AV	UCEC	DB00958	Carboplatin	Complete Response
TCGA-EO-A3AV	UCEC	DB01229	Paclitaxel	Complete Response
TCGA-EO-A3B1	UCEC	DB00958	Carboplatin	Complete Response
TCGA-EO-A3B1	UCEC	DB00958	Carboplatin	Complete Response
TCGA-EO-A3B1	UCEC	DB01229	Paclitaxel	Complete Response
TCGA-AP-A3K1	UCEC	DB00997	Doxorubicin	Clinical Progressive Disease
TCGA-A5-A1OH	UCEC	DB00958	Carboplatin	Complete Response
TCGA-A5-A3LP	UCEC	DB00958	Carboplatin	Complete Response
TCGA-AJ-A23N	UCEC	DB00958	Carboplatin	Clinical Progressive Disease
TCGA-AJ-A23N	UCEC	DB01229	Paclitaxel	Clinical Progressive Disease
TCGA-AJ-A3I9	UCEC	DB00958	Carboplatin	Clinical Progressive Disease
TCGA-AJ-A3I9	UCEC	DB01229	Paclitaxel	Clinical Progressive Disease
TCGA-AJ-A3NF	UCEC	NA	Chemo, NOS	Complete Response
TCGA-AJ-A3OK	UCEC	DB00958	Carboplatin	Complete Response
TCGA-AJ-A3OK	UCEC	DB00997	Doxorubicin	Complete Response
TCGA-AJ-A3OK	UCEC	DB01248	Docetaxel	Complete Response
TCGA-AJ-A3OL	UCEC	DB00958	Carboplatin	Complete Response
TCGA-AJ-A3OL	UCEC	DB01229	Paclitaxel	Complete Response
TCGA-AJ-A3QS	UCEC	DB00515	Cisplatin	Complete Response
TCGA-AJ-A3QS	UCEC	DB00958	Carboplatin	Complete Response
TCGA-AJ-A3QS	UCEC	DB01229	Paclitaxel	Complete Response
TCGA-B5-A1MS	UCEC	DB00441	Gemcitabine	Clinical Progressive Disease
TCGA-B5-A1MS	UCEC	DB01030	Topotecan	Clinical Progressive Disease
TCGA-EO-A3KU	UCEC	DB00958	Carboplatin	Complete Response
TCGA-EO-A3KU	UCEC	DB01229	Paclitaxel	Complete Response
TCGA-EO-A3KU	UCEC	DB00958	Carboplatin	Complete Response
TCGA-EY-A3L3	UCEC	DB01229	Paclitaxel	Complete Response
TCGA-EY-A3L3	UCEC	DB00958	Carboplatin	Complete Response
TCGA-EY-A3QX	UCEC	DB01229	Paclitaxel	Complete Response
TCGA-EY-A3QX	UCEC	DB00958	Carboplatin	Complete Response
TCGA-K6-A3WQ	UCEC	DB00997	Doxorubicin	Clinical Progressive Disease
TCGA-AJ-A4ZG	UCEC	DB00515	Cisplatin	Complete Response
TCGA-AJ-A4ZG	UCEC	DB00997	Doxorubicin	Complete Response
TCGA-AJ-A4ZG	UCEC	DB01229	Paclitaxel	Complete Response
TCGA-AP-A5FX	UCEC	DB00958	Carboplatin	Complete Response
TCGA-AP-A5FX	UCEC	DB01229	Paclitaxel	Complete Response
TCGA-EY-A4KR	UCEC	DB00958	Carboplatin	Clinical Progressive Disease
TCGA-EY-A4KR	UCEC	DB01229	Paclitaxel	Clinical Progressive Disease
TCGA-EY-A54A	UCEC	DB00958	Carboplatin	Complete Response
TCGA-EY-A54A	UCEC	DB01229	Paclitaxel	Complete Response
TCGA-QF-A5YS	UCEC	DB00958	Carboplatin	Complete Response
TCGA-QF-A5YS	UCEC	DB01229	Paclitaxel	Complete Response
TCGA-QF-A5YT	UCEC	DB00515	Cisplatin	Complete Response
TCGA-QS-A5YQ	UCEC	DB00515	Cisplatin	Complete Response
TCGA-QS-A5YQ	UCEC	DB00958	Carboplatin	Complete Response
TCGA-QS-A5YQ	UCEC	DB01229	Paclitaxel	Complete Response
TCGA-E6-A8L9	UCEC	DB01229	Paclitaxel	Complete Response
TCGA-E6-A8L9	UCEC	DB00958	Carboplatin	Complete Response
TCGA-QS-A8F1	UCEC	DB00958	Carboplatin	Clinical Progressive Disease
TCGA-QS-A8F1	UCEC	DB01229	Paclitaxel	Clinical Progressive Disease
TCGA-2E-A9G8	UCEC	DB01229	Paclitaxel	Complete Response
TCGA-2E-A9G8	UCEC	DB00958	Carboplatin	Complete Response
TCGA-BG-A0VZ	UCEC	DB00515	Cisplatin	Complete Response
TCGA-BG-A0VZ	UCEC	DB01229	Paclitaxel	Complete Response
TCGA-BG-A0VZ	UCEC	DB00997	Doxorubicin	Complete Response
TCGA-BG-A0VT	UCEC	DB00958	Carboplatin	Complete Response
TCGA-BG-A0VT	UCEC	DB01229	Paclitaxel	Complete Response
